# Supplementary material for: New different origins and evolutionary processes of AP2/EREBP transcription factors in Taxus chinensis
Source: BMC Plant Biol. 2019 Oct 7;19:413. doi: 10.1186/s12870-019-2044-z (PMC6781369; doi:10.1186/s12870-019-2044-z)
Supplement: Supplementary file 4 — Additional file 4. Nucleotide sequences of Taxus AP2/EREBPs. [file 12870_2019_2044_MOESM4_ESM.fasta]

>TcERF32
TTATACGAGGCATTTTTTACCATACAATCTACGTTGACGTGAGCGGCAAATTGCCGGGGA
AGCCACCTCGCTGAAGATCGAATTTTGTTCCTTTTCCATAGTTAATTCTTATTAATTTCA
TATTGTTTCTTGCTAATATGGTAGCTGTTGAAACGCTGTTTCAAACCGTGTCTTTGTCAT
CCAATTTCATGCACTCTGGTTTCCCAAATCACCTTTAATAGAGCTGTTGAAACGCTGTTT
CCAACGGTGTGCTTTATCATCCAATTCCACGGTCTATGCTTTCCTAAATCACCCTTAAGG
GTATGTTCAGTTTTTGAAGAACAAATCTCACTTCAATTGCTCCGATTCGGATTTGGGTGT
TCCGATCTGCTGTTTGCTCGATCGAGAAGAGGAGGAAAATTTGTGGGTCACAATTTGTTT
TTGAGGTTTGGTCAATTTGATAACCTAAAATTAGTTAGATCTATCTGGAGTCGCATTCGT
ACATCTGGATTTCATCGGGTATGGTTGAAATCGTGTTTGCGTAGTTTCGGCTGTGAAGCT
CACAAATTTAGAGTTTTTTTGTACCTTTTATATTTTTGATATAGGATCATAAGCTCATCG
GAAGGTTTGTTAAGTTTTAGAAGCCTATGTTGATTGTTTATAATCAGATTTGATTATTGG
TGTTATCTGCTCCGTTGCTTGATTATTTCTCCAAATATTAATGGAGAAATCAGTTGGTAT
TGTTGATGTGGTGCTCTGTATGTGGAAAAATCTATGAACCTGGAAAATTTCATGAGTATA
GGCATTTTGGGGTATTCTGATCTAAGGTCTCCTGTATATTTATTCACATCCAAACGGCAT
TCGGTGTCTTGAAACAAAAGGATCCTCCAGGAAACCAGAAGGGTTCTGTGTTCCAGATTG
ATTCTAGGCCAAGGGTGTGCTTTTCTGAATAAGGGATTGTAAAGATCGAATTATAAGTCA
TCTGGATCCTGATCTGGCATTGATTTTCACTCGAGCCACAGAAATTTTTAACGTTTTCAT
CCTAAAAATGGTGTTTTGAGCCCTGGAGTGCTGCAGATTTGGTTTTCATCTCCCTAAGAT
TTTGATAACCGGAGCACTTGGATCCTGCGAAATATCCAAGAATCTGAAGGTCCTATTTTA
TTGTGTTCACAATAACCAGATACGTTTATAAATATATAAGTCTATAAATCTGACCATAAA
TTAGAACAATCTTGCCATTTGTTTGACAATGATGGCACAGCCAAAGGGTGTCGCTAAAAA
AGATGCTGGATCTGCTGCTGCTTACAAAGAAGCCCATTTCAGGGGAGTCAGGAAAAGGCC
GTGGGGAAGATTTGCTGCGGAAATCAGAGATCCATGCAAGAAAACCCGGGTATGGCTGGG
GACATTTGATACGGCAGAGGAAGCAGCGAGAGCATATGACAATGCAGCCAGAGCACTCAG
AGGTCCCAAAGCAAAGACTAATTTTGCCATGGTTCTTTGTGATGATAGGAGTTCTAGTCT
AAGCAGCACTGTAGAGTCTTGGAGTAGTCCCAAGAATCACAATAACAACAATATTAATAA
CAATAACACAAGGAGGGGCTCATCCTTGAACAAAGCAGAGGATTTTAGAAATAGCTTTGA
TCTAAAGATGAACTTCACCCAAGAGGCATTTAGGAAAACGGGTTCCCCACCAAATCTAGA
AGGGAAAATCCCTGATCTATTAAAGAAACAGAAGCCATTCAAGAGGAGCTGTGCACCAGA
CAGAGCTACAGAAGCCTACAATTGGTCCAGACAAAACTTTCCACAAATGGGTTTTGATCC
AAACGCCTGCCACAGTGACTGTGATTCATCTTCATCTGTTGTTGATGATGAAGAAGTAGG
CACAACTTCTAGCTTAAGGCCAGAGGGATCCAGGCCACTATTGCTAGATTTGAATCTGCC
ACCATGTGACGATGAAGATGATTTTGGTAGCATGGCATTGTGTCTATAAGTCATTGACTC
TGCTTTGATTGTGCTTTTTCTTTAGGTACCCTCCAAAGGCCATGGACCATGTGGTTGATG
CCTTTTAAGTGAATTGCATTTTCCTATTTCTTGCCATTGAATCAAATCATCTTTGAAATT
CAATGCATTATAGCATTTATCACTCAAAATCATTACCATTTCTCCTGGGTGGAGGTTTAT
AACTAATGAAGAAAAACATCTATTATTTATGTTTTAACAACGTGATAGGAAGAACAATAA
TCAAATCACAGCCTTCAGTGGAACTTGAAATCGACTTTTACAAGTATTAACTTCTAGCCA
TGGCCTGGATTGCTGAATTTTTGGTGCTAATCGTCAAGGATAGTTGAGGGCCTGAGGCTT
TCAATAGCCATTCAAAAGATTGTGACAAACTATTCCATTTAGCAGCCGCATTTCTGATAC
CATAGCTTTTGATCCCATTTGACAATGTTGCCTGTGAGACTGGCTAAATCTAATAGGGTC
AAGTTATAATAATTACATTTGTCGATCTGCCTTTTTGATCTTCTCAAGATTTTGTACAAA
GAGCTAATTGATGGAAAAACAAGTATTATGAAGCAGCGTGTTATTTTCAACATTTATATG
TTTATTGCTTTCAGAAGTTGCCCATCTTTCCATGATGCTGGTTAGCATTCTGTAAATC
>TcERF33
GTGATGTCTCGTGACTTCGTTCGAAGGCCTCCATTATTTCACATAAAATCGTATAAGACA
AGATGGTAATTGTTCAAGCGTCGATTATAAGTAGGCATCGAATTTCAGAGCAAAATTAAG
TGGTGTGTAATGGCGGTAGAAACCCTGCGTTTAGCGAGGGGCGGCCTCGTCGGAGGTTGC
GATGAGGCGAAGGAGGCGCATTTCAGGGGCGTGAGGAAGCGGCCGTGGGGGAGATTTGCG
GCGGAGATCAGAGATCCGTGGAAGAAGAGCAGAGTTTGGCTGGGCACATTCGACACAGCC
GAGGAGGCGGCGAGGGCTTACGATTCCGCCGCCAGAACCCTCCGCGGCCCCAAAGCAAAG
ACCAACTTCTCTATCGATCAAAATAACCAGTACCACCACATCACCGCCGCCCAGACGTAC
GACTGGAGCGGTAACGGATCGGTGAATGCGATGCAGCAGCAGTGGACGGTGGTGCATCCC
GACCAGTTCCACCGCCACAGTCCCGTCTGTGTATCGACGGAATCGGACAAGAGACGTAAA
ACGGCCTCTGGAGGGTACGGTCGCGTGGTGGCGGTGGTGCAGTTGGAACAAAACGCGGCT
CCGCTTCCGCCGCGGAGGAGCCCTCTTTTACTGGATCTAAATCTGCCCCCTGCTGACAAT
GACGCTGCTACTTAACCTGAACGTTATTTTTACTAGTTTATCTTAACACTAATTTTGGTT
TAGCCGAGCTTTTGTCTGCCTCGATGAATTTTCAAAATGTACAGCTTTGCGATATTAATT
GACTTGCAGAATGGCATTTGTTTCTGAATCAATAATCTTGCCTTTCTTTCGAGAATAGAA
ACGAAACTTCTCGTTTCCAATTTTTTATATCCCCGCTCGCTGTGCGTAAATTGTTTTTTA
CCTGGT
>TcDREB34
GCAGGAACTAAGGTTGCTTTATTTTGATTGATCATTATCATTAATGTAAAATAATGATAA
AGTATTGATAGTGTTCTCGGCAGGCGGGCTCCATTAGAAGCCTCCATAGTGGAGAATGGA
AATACAATCGTGTGGTTCACAATCAGTTAGAAACTAAGATATTTTATCACAATCTAACGG
CACAATGTTATCCACGTTTGCAAATTTAATCGTTTTGGTAGTACTATTTGATTGCCGCAA
AATGTTCGCGCTCCGTGTTACTTTGAATTGTCTCAGTGTTCGGTCTGGTGGAGAAAAAGC
GCTCCTTGTTCTTCCATTAGCACAACAAAATCAACGCCCTCTAAATCCTCTTCAGGAAAC
TTCTCTGAATTTAGAGATTTGTTACTCTCTACATCTTCAAGAAGCGAATTCAACAGTTCA
CAGTTCTGCTCCGAAATTTGGTGGGTATCTTTAGAGGACTGTGATTCCCAACAGGAAAAT
GCGGCATCCTTCTTTAACGGTTGCCGCAATTCTTCCCTGTCAAACTTTGCTCCAGCATCT
TGAATAAGTCTTCGAAGTTCTTCCATTAAGAGAACAAAATCAGTGCACTCTAGATTTTCT
TCAGGCGAATCCTCAAAATTTAGAGACTGCTTGCTCTCTACCTCCTCAAGAAGAAAATCA
AACAGCGCACAATTCTGCTCCTCCCAAATTCGGTGGCTATCTTTAAAGGACTGTGACTCC
GAACGGGAAAATGCGGAATCCTTCCTCAGCGGCTGCCGCAATTCTTCCCTGGCAAACTTG
GCCGCAGCAGCTTGAATTTGTGCGGGAGACAGCGAAGAGGTCGACGGAATTTCGGGCAGA
GAGTGAGGAAAATTGAAGTTGGCATTGCGTCCTCTGAGACAATAGACTGCGCAGTCATAA
GCGCGAGCGGCCTGTTGAGGGGAATCATACGACCCCAACCAAATTCTACCAGTGGAATTG
GGCATTCTCACTTCTGAAACCCATTTCCCCCATTTTCTCATTCGAACTCCCCTGAGTTTG
AGAGGACTCGGTTTTGGAATTCTTGGAAGTCTGGAAGGTTGCAGGCAATTTGACTTACCC
ATTCTATTTCGCTAAAAATTTCCCTGTTCAAACTGGACCGACGACATCGGTGCTTCAACA
TGCCTTTGAATAGGAAACTAGGATCTGTGTTCATG

>TcDREB35
GCAGGAACTAAGGTTGCTTTATTTTGATTGATCATTATCATTAATGTAAAATAATGATAA
AGTATTGATAGTGTTCTCGGCAGGCGGGCTCCATTAGAAGCCTCCATAGTGGAGAATGGA
AATACAATCGTGTGGTTCACAATCAGTTAGAAACTAAGATATTTTATCACAATCTAACGG
CACAATGTTATCCACGTTTGCAAATTTAATCGTTTTGGTAGTACTATTTGTTTGCCGCAA
AATGTTCGCGCTCCGTGTTACTTTGAATTGTCTGAGTGTTCGGTCTGGTGGAGAAAAAGC
GCTCCTTGTTCTTCCATTAGCACAACAAAATCAACGCCCTCTAAATCCTCTTCAGGAAAC
TTCTCTGAATTTAGAGATTTGTTACTCTCTACATCTTCAAGAAGCGAATTCAACAGTTCA
CAGTTCTGCTCCGAAATTTGGTGGGTATCTTTAGAGGACTGTGATTCCCAACAGGAAAAT
GCGGCATCCTTCTTTAACGGTTGCCGCAATTCTTCCCTGTCAAACTTGGCTCCAGCATCT
TGAATAAGTCTTCGAAGTTCTTCCATTAAGAGAACAAAATCAGTGCACTCTAGATTTTCT
TCAGGCGAATCCTCAAAATTTAGAGACTGCTTGCTCTCTACCTCCTCAAGAAGCAAATCA
AACAGCGCACAATTCTGCTCCTCCCAAATTCGGTGGCTATCTTTAAAGGACTGTGACTCC
GAACGGGAAAATGCGGAATCCTTCCTCAGCGGCTGCCGCAATTCTTCCCTGGCAAACTTG
GCCGCAGCAGCTTGAATTTGTGCGGGAGACAGCGAAGAGGTCGACGGAATTTCGGGCAGA
GAGTGAGGAAAATTGAAGTTGGCATTGCGTCCTCTGAGACAATAGACTGCGCAGTCATAA
GCGCGAGCGGCCTGTTGAGGGGAATCATACGACCCCAACCAAATTCTACCAGTGGAATTG
GGCATTCTCACTTCTGAAACCCATTTCCCCCCTTTTCTCAATCGCACTCCCTTGAAATGT
CGTGTTGTTCTGTGTAATCTATTTTGGGGTGTGCTCTGGAGTTTATGCTTTGACGAGGTT
TTTACCATTTTGGGTAGCAACGAATTAACGGAATTCGAACTCGGGACTCGAAAGATATTT
TCTTAAACGAAACCTTTG
>TcERF1
GAGATAGACACAAATTTTTATTTTTTTGATAATATGAGCTGAGATAGCTGGATAGGTAAG
TACCTAGGTTGCCTTTTTTTTCCCATTTATTTTTATTTGTTCCGCAACTTGTACGAACCT
TTGCCCGGCCCTCCAATCTATCTTATATTACCTCGCCTAATTCAAGTCTTTGTGAACGAA
ACCCATGCCCGCAAATGGAGTCCCTAAAATTAAACTCGGGATCTGATCTCTGCGGCTTCG
GAATCGATAACAATAACTGGGAATTGATGTTAAGCAATGATACCCTTCAGCCCGATTTCA
GCAGCTCTACTACTTTCGTGCCCACCAATGGTTTGTGGGATTTGCAGAGTTCCGAGTTTT
TGAGCAACATCAAGGATTCTGAGATATGGCCCCCTGCTTTTCCTCGTTGCCTCTCGGAGG
AATTGAACTTCTTATCTCTGGATGAGAATGATTCGGAGGACATGGTTTTGTATGGGGTTC
TCAGGGAAGCAATCAACATAGGCTGGGAACCCACAAAGAAAACAATTGACTCTCAGCATG
ATAATGGGAGTCCAAGCCAGGAGGAGGAGGAGGGGAAATCAGAGATTGAAGTGCCCCCAG
AAAAGAAGCAGAAGACACCAATCAAGATGATAAATGAAAAGTTACCAGAAGTGGAGAAGC
ATTTCAGAGGAGTGAGAACCAGGCCATGGGGAAAATATGCAGCGGAGATCAGGGACTCCG
ACAGGCGAGGCATCCGTGTGTGGCTAGGGACTTTTGACACTGCAGAAGAAGCCGCCATGG
CTTATGACCAGGCTGCCTTCAATATGAGAGGCTCTCGGGCCGTTCTTAACTTCCCAAATG
ATGGTGGGTGCAGATTTTTGCACCAGACAGCAGCGGCAGCAATAGCCAACAGTAACCCCT
CCTTTGAAATAGTTATCCCCCCCACAACCATCAAATCGGCCTCATCTTCATCAGATGAAT
ACCGTTCCAGTCCCACCTCATTGCCACTGGACAGGCCCGTGGACAGGAGATCCTACAAAA
GACTCATGCCACCCTCAGCACATCCTGATGACAAGGATCAGGGCAAGCCTAAGAGGCCAA
GCTTCAACGAAACAGCCTGCTCAGATGAAACCCAGAATGCCAACAACGATGAGCGGAAGT
GGTATCCATATGACTATGCACCAATACAAAGGACACTGCAACAGCCATTGGTAGCCCGTC
AAATTTAAGGCCCAGGTCTCGGGGTGTTTATTATACGTCATTATTTGCATCGAGGCACTT
TTTATATGGGATGTGAATTACAGTAATAATGCAATCCTTGCATCATTATTTACACTTCTT
ATATAAAATGTGATTGCAAGTGTGATTAAAATATTTCCGTAACCATAGTGTCAAAAAATT
GCATCTCAAATAGTATGAGCAATTGCAGCTTGAATGGTTTTAATAATTATTTAGATGTAT
TTGTTAGACTTAAAAAAACATATAGTCGAAATGCATACCATTATTGTTTGTTAAGTGTAG
CTGTCATCTTTGTGATCTTTATAACATGTTCCTTTCTATATCTACACAAATTTCAAATTG
TTGGAAATTTGAATTTTATAAGAATATTTTATAAGATTT

>TcERF2
CTTTTTTTTCCCATTTATTTTTATTTGTTCCGCAACTTGTACGAACCTTTGCCCGGCCCT
CCAATCTATCTTATATTACCTCGCCTAATTCAAGTCTTTGTGAACGAAACCCATGCCCGC
AAATGGAGTCCCTAAAATTAAACTCGGGATCTGATCTCTGCGGCTTCGGAATCGATAACA
ATAACTGGGAATTGATGTTAAGCAATGATACCCTTCAGCCCGATTTCAGCAGCTCTACTA
CTTTCGTGCCCACCAATGGTTTGTGGGATTTGCAGAGTTCCGAGTTTTTGAGCAACATCA
AGGATTCTGAGATATGGCCCCCTGCTTTTCCTCGTTGCCTCTCGGAGGAATTGAACTTCT
TATCTCTGGATGAGAATGATTCGGAGGACATGGTTTTGTATGGGGTTCTCAGGGAAGCAA
TCAACATAGGCTGGGAACCCACAAAGAAAACAATTGACTCTCAGCATGATAATGGGAGTC
CAAGCCAGGAGGAGGAGGAGGGGAAATCAGAGATTGAAGTGCCCCCAGAAAAGAAGCAGA
AGACACCAATCAAGATGATAAATGAAAAGTTACCAGAAGTGGAGAAGCATTTCAGAGGAG
TGAGAACCAGGCCATGGGGAAAATATGCAGCGGAGATCAGGGACTCCGACAGGCGAGGCA
TCCGTGTGTGGCTAGGGACTTTTGACACTGCAGAAGAAGCCGCCATGGCTTATGACCAGG
CTGCCTTCAATATGAGAGGCTCTCGGGCCGTTCTTAACTTCCCAAATGATGGTGGGTGCA
GATTTTTGCACCAGACAGCAGCGGCAGCAATAGCCAACAGTAACCCCTCCTTTGAAATAG
TTATCCCCCCCACAACCATCAAATCGGCCTCATCTTCATCAGATGAATACCGTTCCAGTC
CCACCTCATTGCCACTGGACAGGCCCGTGGACAGGAGATCCTACAAAAGACTCATGCCAC
CCTCAGCACATCCTGATGACAAGGATCAGGGCAAGCCTAAGAGGCCAAGCTTCAACGAAA
CAGCCTGCTCAGATGAAACCCAGAATGCCAACAACGATGAGCGGAAGTGGTATCCATATG
ACTATGCACCAATACAAAGGACACTGCAACAGCCATTGGTAGCCCGTCAAATTTAAGGCC
CAGGTCTCGGGCATTCCACGTTTTAAATCATCAAAAATGATTTGCTTCGAGATCTTGATC
GATTGAAATGTTAATTCATGTAACCAAAGTGGCATTTCAAATTCTAACTAGAGCATTCAG
ATTTAAAGAGAATCATTTACCATACATCTCTTTAAGACATTTAGTCATAGATATAGGACA
CTATTATTATTAGTAGTTTGCTCAGTCTGTGGGTAAACGAAATTGATATGATCAATTAGT
AAATTAATTACTTTGTATATAGTGAGTCAAATCAAAATTTCAAATTATAGTCTAACAAAA
TATAATTATATTATAATTATTGTGCATTTAATTTATCATGAATGTGTT
>TcERF36
ATGAAGTAAAACACTTGGCTGCAAATAACATAGATCTGGGCATCAAATTGCTTCAGCAAT
ACATATAAATATTCGCCAATAATGAACAACAGCTACAGCTGCACACAAAACATTCATTCA
TACAATAACAACTGAGAAATGATGTTTTCTATCGGCAAAAACAGTTCAGACTTGAGCTGG
GACTGCACACGTTTTCTTCTTCTGCCAAATCTGATATTCCTCCTCCTTTTTCTTTTCCTT
CTTTTTCCTTCTACTTCTCCCAATAAAACAAGATGTTATTACACCTACATAGAAAACTTG
CCTTACAAGTCAACACAAAAACTCTCACAAAAGATAATTAGGGAGAATAATCAACCAAAA
GTAAATGTGCAGCAGTCATAATTGAATGCAAATCTGATATGTCGTAGAGCTAAATCCGGA
AAAGACAAATATTAGTTACACAATAAATTCTGACTTGATTTTGCAACAGCTAAATCTTTC
CCAAGATGCATCCACCACTGTTGCTCGTGTACATTTCATTGTACGTTGATAAGCTGTGAC
CTGTGTACGTTGATGGAATCAAAATGTGCTTCTGGTGAAGGATACACTCAGCTGCAGTCG
TTGCCGCTGAGATCTTGTAAAGCCAGAATAGCGCTGATTTTCATCATTAGGAAATAAATT
ATTAACATGATCCAGATCAACGTTTGATTATGCGCGAGTTGTGTATTACGATAATAGTCG
GAGGATTGAGACAAGTGAGAAAAAGTGGCGCCGTGTACAATTGTACCAGGACACTCCATG
CGCGTAGACATTTGTGTGGCTGGGGAATCCGCGGTTAATGTTGACGTTGCCGGTGGAAAC
TTGCACCTGCTATTGCCAATGACATTTTCTTCAATCGATTTTGAACCGAGACTGTAATTT
TTATTGTGGTGGGTGAGACAGGCTCTTTCTGGGAAGTTGAGTTTGGCCTTGGATCCTCTC
AATCTTAAAGCAGCGTCGTCGTAGGCCTTGGCTGCATCTTCAGCGGTGTGGACTGTTCCG
AGCCATATTCGAGCTGCTTTCTGTGGATCGCGAATCTCTGCGGCCCATTTACCCCAGGGT
CTTTGTCTCACTCCTCTGTAATGCATCTTCCTCTGCTGCTGCTTCTGTGGTGAACTGGAG
TTTCCTCTCATCTCAACATCTTTTTTCTTCAATGTCTGCGACAGTGGAAGATTCGATCTC
TTCTTCTTTAAGTTTATAAAGTTTCCCGCTGGGTGCCATGCAACGACAACAAGTATAAGC
ACATCATATTCATCTACAGGCATTGTGAATTGTATCATACTGTAACGCCGCTAGAAGATG
ACGCCACGCTCACGACGGTGCCAACGACGACGCCGCACGACAACCAAACAACCCGAAAAT
GCGACAATTTTTTTTTTTTAAAGTATTTGTACCTGCCCTTGACGGACATCAAAGGTTTCA
TACTTTACATTTGAGGTATTATAATTGTAACCCAAAAGGCATTTTATTAACTTAATCATA
ATTCATTTTGCAATTTAAACGAA

>TcERF37
TCTAGGCTTCAAATTGCTTCAGCAATACATATATATTTTTCAATAATGAACAGCAGCTAC
AGCCACACACAAAACATTCATTCATACAATAACAACTGAGAAATGATGTTTTCTATCGGC
AAAAACAGTTCAGACTTGAGCTGGGACTGCACACGTTTTCTTCTTCTGCCAAATCTGATA
TTCCTCCTCCTTTTTCTTTTCCTTCTTTTTCCTTCTACTTCTCCCAATAAAACAAGATGT
TATTACACCTACATAGAAAACTTGCCTTACAAGTCAACACAAAAACTCTCACAAAAGATA
ATTAGGGAGAATAATCAACCAAAAGTAAATGTGCAGCAGTCATAATTGAATGCAAATCTG
ATATGTCGTAGAGCTAAATCCGGAAAAGACAAATATTAGTTACACAATAAATTCTGACTT
GATTTTGCAACAGCTAAATCTTTCCCAAGATGCATCCACCACTGTTGCTCGTGTACATTT
CATTGTACGTTGATAAGCTGTGACCTGTGTACGTTGATGGAATCAAAATGTGCTTCTGGT
GAAGGATACACTCAGCTGCAGTCGTTGCCGCTGAGATCTTGTAAAGCCAGAATAGCGCTG
ATTTTCATCATTAGGAAATAAATTATTAACATGATCCAGATCAACGTTTGATTATGCGCG
AGTTGTGTATTACGATAATAGTCGGAGGATTGAGACAAGTGAGAAAAAGTGGCGCCGTGT
ACAATTGTACCAGGACACTCCATGCGCGTAGACATTTGTGTGGCTGGGGAATCCGCGGTT
AATGTTGACGTTGCCGGTGGAAACTTGCACCTGCTATTGCCAATGACATTTTCTTCAATC
GATTTTGAACCGAGACTGTAATTTTTATTGTGGTGGGTGAGACAGGCTCTTTCTGGGAAG
TTGAGTTTGGCCTTGGATCCTCTCAATCTTAAAGCAGCGTCGTCGTAGGCCTTGGCTGCA
TCTTCAGCTGTGTGAAATGTTCCGAGCCATATGTGAGCTGCTTTATTTGGATCACGAATC
TCCGCGGCCCATTTACCCCAGGGTCTCTTCCTCACTCCTCTATAATGCCTCTTTCTCTGC
TGCTGCTTCTGCTGAAAATTGGAGTTTGCTTTAACAAATGCAGGGATCTCATAATCCTTT
CTCCCCAGGAATGTCTTGGGTAGTGTAGGATTTGATCTCTTCTTCTTTAGGTTCACAAAG
TTTCCTACTCGAGGATATGCAGCAGAAAGAGCCTGACTAGCTATTTGTGTGATGACTCTC
ATATGCTGGTGATCCTCCATGAGATGAACGACGCCTCCAGAAGCCAAACCCTTTGAAATT
CAAAGCAAAGCAGCTTTTCCG
>TcAP2a
AAAATAAATGGGGAAAATCGTATCGGTTCAAGGTTCGAAACCCAGCCGTGTTTCTTGCTT
GCTTCGTTTCCTGTAGCACACTAGGTAGCCCCTCTCTGTTCAGTTTTAAGTTCGAGCGAG
TAATTGCAGGAAGCAGGCGAATCGATAATTGAGCCCTTCCAGCGCCTGGTCATATGAGAG
ATGGGTAGATTCTCTCTGCCGGATCGAATGTTTTAGACTGTGACTCCATAAGGTTTCTTA
CGTTCTTTAGTGCTCTCTGATTTACAAGGAGGGATTTTTTTGGTAATATAGCCATCAAAG
TGTACCGTGTAATGTCCAGGTCTGAAAGAGATTGCACCTTTTCTTAATTTATAAGATCTG
ATGTACTTGTTCTAGGTTGAACCGCCTGATTTCTTGCCAATTCTAGCCCGTGGAATTCGA
AAGAGGAGCGATTGCGAACTCTGCTTTCTCAGGTAAATGCTGATTGTGGATAAGTCACTC
TCAGCCGAGAAAAGTTTTCCGGTGAAGAAAAGAATCCGTAGCCGTATATAAATCGAAAAG
CTTTAAACTTGGAGGTTTAGAGCCATGTTGGATCTGAACGCGGTCCCAGAGAGAGGTAAT
ACAGTCGGCCGGGAAAAAGACGGCAGCGATGATAATAATAATTATAAAGATATGGAGTCT
TTTGATTCAGAGATTTGTAGCGAGAGCACAAAACAGCAGCAACAATGGCGGGCGGAGCAA
CAGCAGGACGACTCCGGCGCCGGGACGTCTAATTCTTCATCTGTGGTTAATTCGGTGGAA
GTTGAAGCCTCCTCCAGTCAGGGAATTGAATCCACCTGCAACAACGAAGGAGAAACGTGT
TCCAACGACGACTATCCTCAAAATGCAAGGAGCGCTGCCGTTTTTTCTTCCAAAGGTGGG
AGCTTGGATTTATTTAACATCAGCGTGGCTGTCCAGCAGCCAGACGGTGGCAAGTGTGAG
CGTTTTGTTACAAGACAGTTTTTCCCTGCAACGGGGGAGATGAATACGGGCAATCGTTGG
GTGGATTTAACAGGCGGCGGGCAGCAACAACAACAGAACCAGAAGCCGAAGCCAATGACA
GCGGTTCAACAACGTCCGAAGAAGAGCAGACGAGGCCCGCGCTCCAAGAGCTCGCAGTAC
CGCGGTGTTACATTCTACAGGCGCACGGGTCGCTGGGAGTCTCACATATGGGAGTGTAGC
AAGCAAGTTTATCTTGGTGGATTTGACACAGCCCTTGCTGCGGCCAGGGCATACGACAAA
GCTGCTATTAAGTTCAGAGGGGTTGAAGCCGACATAAATTTCAACCTCAGTGACTACGAA
GACGATATGAAGCAGATGGGCCATCTCTCAAAGGAAGAATTTGTACACATTCTGAGGCGC
CAAAGCACTGGTTTCTCTAGAGGAAGTTCAAAGTTCAGAGGTGTTACTTTGCACAAATGT
GGTAAATGGGAAGCCAGGATGGGACAGTTTCTTGGAAAAAAGTATATTTACTTGGGTTTA
TTCGACAGCGAAGTGGAAGCTGCAAGGGCCTACGATAAGGCTGCAATAAAATGTAATGGA
AGGGAGGCAGTCACCAACTTCGATCCCTCTTTGTATCAAAATGAATTGTTCACAGAAGGT
CAGATCGCAGAAAGTGAATTACTCACACAAGGTCAGATGCCAGCTGCAGGAGCAGGTCAG
AGCGCAGGTACAGATCCTAATCTGGACCTTTCTCTCGGCGTATTTTCTCCATATGGTACT
AGTTTGCCAAACACAAGAGCAGAAGAATTCAAATCCAAATCTACATCACCAGATGTACGA
GCAGTAGCAGATTGGAAGAAAGCTGGGTTTGTAAATACCATGGGAGAAGAGTACAGCCAC
CAACAGTTTCAACTGACACCATTCTTCAATATGACACCTCCATTAAACACAAGCCTCTCC
TCACAGCAATCATCTCTCTGGAGTGGAATCCATTACGGGACTTTTAAGGATTCAAACAAT
GGCGATGAAGCAAGGAATGGAGTAGGTAGGTCTGTTGTATCCACTTTACCTGCAGAACAA
CAACAACAACAACAGCAATCAGGCTGGATATGGCAGTTCCAAAGTGGCAATGTCAGGCCA
GCTGCTGCTGCTGCTGCTCCAATGTTTAGTAGCGCAGCATCATCAGGATTCTCACCCCAA
ATAGTTTCTGTTAATTCAGCTGCTGCTGCTCCTTCTTGGGGATTCCATTATCATGTGGAT
CATTCTCTGGGCAGTGCAGAAAATCCCACTTCCCAAAATTCCAGTCTCAACCCCCAAGCC
AAGAAGATTAAAGGCCTGAACTTACCCAAGAATACAGACTGATCATTTTCCTGCAGCTAC
ACACACATCAATTTCTTATCCAAGTCCTGTAAAGTTAATCAAGAGGAGCACATTGACTTC
AGTTTCCCAGCTTCGCTTGTTTTGATTGTATCACTACCATGGTATTCATATTTTCACTGG
GTTTCTAGCTTTCTAAGCTAATGTATTCTACTTTTGGGAGAATTCTCAAGTTATTTGTTT
ACACTCG

>TcAP2b
AAAATAAATGGGGAAAATCGTATCGGTTCAAGGTTCGAAACCCAGCCGTGTTTCTTGCTT
GCTTCGTTTCCTGTAGCACACTAGGTAGCCCCTCTCTGTTCAGTTTTAAGTTCGAGCGAG
TAATTGCAGGAAGCAGGCGAATCGATAATTGAGCCCTTCCAGCGCCTGGTCATATGAGAG
ATGGGTAGATTCTCTCTGCCGGATCGAATGTTTTAGACTGTGACTCCATAAGGTTGAACC
GCCTGATTTCTTGCCAATTCTAGCCCGTGGAATTCGAAAGAGGAGCGATTGCGAACTCTG
CTTTCTCAGGTAAATGCTGATTGTGGATAAGTCACTCTCAGCCGAGAAAAGTTTTCCGGT
GAAGAAAAGAATCCGTAGCCGTATATAAATCGAAAAGCTTTAAACTTGGAGGTTTAGAGC
CATGTTGGATCTGAACGCGGTCCCAGAGAGAGGTAATACAGTCGGCCGGGAAAAAGACGG
CAGCGATGATAATAATAATTATAAAGATATGGAGTCTTTTGATTCAGAGATTTGTAGCGA
GAGCACAAAACAGCAGCAACAATGGCGGGCGGAGCAACAGCAGGACGACTCCGGCGCCGG
GACGTCTAATTCTTCATCTGTGGTTAATTCGGTGGAAGTTGAAGCCTCCTCCAGTCAGGG
AATTGAATCCACCTGCAACAACGAAGGAGAAACGTGTTCCAACGACGACTATCCTCAAAA
TGCAAGGAGCGCTGCCGTTTTTTCTTCCAAAGGTGGGAGCTTGGATTTATTTAACATCAG
CGTGGCTGTCCAGCAGCCAGACGGTGGCAAGTGTGAGCGTTTTGTTACAAGACAGTTTTT
CCCTGCAACGGGGGAGATGAATACGGGCAATCGTTGGGTGGATTTAACAGGCGGCGGGCA
GCAACAACAACAGAACCAGAAGCCGAAGCCAATGACAGCGGTTCAACAACGTCCGAAGAA
GAGCAGACGAGGCCCGCGCTCCAAGAGCTCGCAGTACCGCGGTGTTACATTCTACAGGCG
CACGGGTCGCTGGGAGTCTCACATATGGGAGTGTAGCAAGCAAGTTTATCTTGGTGGATT
TGACACAGCCCTTGCTGCGGCCAGGGCATACGACAAAGCTGCTATTAAGTTCAGAGGGGT
TGAAGCCGACATAAATTTCAACCTCAGTGACTACGAAGACGATATGAAGCAGATGGGCCA
TCTCTCAAAGGAAGAATTTGTACACATTCTGAGGCGCCAAAGCACTGGTTTCTCTAGAGG
AAGTTCAAAGTTCAGAGGTGTTACTTTGCACAAATGTGGTAAATGGGAAGCCAGGATGGG
ACAGTTTCTTGGAAAAAAGTATATTTACTTGGGTTTATTCGACAGCGAAGTGGAAGCTGC
AAGGGCCTACGATAAGGCTGCAATAAAATGTAATGGAAGGGAGGCAGTCACCAACTTCGA
TCCCTCTTTGTATCAAAATGAATTGTTCACAGAAGGTCAGATCGCAGAAAGTGAATTACT
CACACAAGGTCAGATGCCAGCTGCAGGAGCAGGTCAGAGCGCAGGTACAGATCCTAATCT
GGACCTTTCTCTCGGCGTATTTTCTCCATATGGTACTAGTTTGCCAAACACAAGAGCAGA
AGAATTCAAATCCAAATCTACATCACCAGATGTACGAGCAGTAGCAGATTGGAAGAAAGC
TGGGTTTGTAAATACCATGGGAGAAGAGTACAGCCACCAACAGTTTCAACTGACACCATT
CTTCAATATGACACCTCCATTAAACACAAGCCTCTCCTCACAGCAATCATCTCTCTGGAG
TGGAATCCATTACGGGACTTTTAAGGATTCAAACAATGGCGATGAAGCAAGGAATGGAGT
AGGTAGGTCTGTTGTATCCACTTTACCTGCAGAACAACAACAACAACAACAGCAATCAGG
CTGGATATGGCAGTTCCAAAGTGGCAATGTCAGGCCAGCTGCTGCTGCTGCTGCTCCAAT
GTTTAGTAGCGCAGCATCATCAGGATTCTCACCCCAAATAGTTTCTGTTAATTCAGCTGC
TGCTGCTCCTTCTTGGGGATTCCATTATCATGTGGATCATTCTCTGGGCAGTGCAGAAAA
TCCCACTTCCCAAAATTCCAGTCTCAACCCCCAAGCCAAGAAGATTAAAGGCCTGAACTT
ACCCAAGAATACAGACTGATCATTTTCCTGCAGCTACACACACATCAATTTCTTATCCAA
GTCCTGTAAAGTTAATCAAGAGGAGCACATTGACTTCAGTTTCCCAGCTTCGCTTGTTTT
GATTGTATCACTACCATGGTATTCATATTTTCACTGGGTTTCTAGCTTTCTAAGCTAATG
TATTCTACTTTTGGGAGAATTCTCAAGTTATTTGTTTACACTCG
>TcERF31
GTTTTTATAACCTCGTGGACGTTAAAAATTCTTCTTCTTTCTTAATAGTGGTGTGAAGAA
AATGCATTGCCTTCCTGGCTGGTTAAATGACTATTTTTTGGGTGGTTTCTATTATGCCGC
CTTTTCAAAAACATAGCATACACCTGCTTATCGCTATTACAACTTTTATTCCATCTAAGC
ACTGACAATACATATAATTCTGACCCCATATTTATTTCCTATCTGAACTCTTGAGATCAC
ATTCTTACCGATTACTCGAATCTAATTCTTGGGATGTTTCAGCTTCATCTCGTTTCCTTT
TCCCCCTTTTATTTGATAAGCTTAATGGAGTGTACAAAGAGGAAGTTTGAGAATGCGGAT
CGAAATAACATCCGGAATAAACATTGAGAGGGAAGTTAAGAATAGCCCTGCTACCACGCA
TCTTGAATGCTGCACGGTCATATGCCGCAGCCGCAGCTTCCGCCGTACTGTAAGTGCCAA
GCCAAAATCTGGAACCTTTCTTCTCGGGATTTCGTATCTCTGCAGCATATTTCTTCCGAC
CCCTACTGCGCCTCACTCCTCTGTAATGTATTTCTCCCTCTTTAAACAACGTTGCAGATT
CGGCCCCATTTTCGTTTCCCTCTGAACCGTACCTGTCATTAGACGACTCATCCAGAGCGT
CACTTAGCAGACAATTTGCAGGAAATGAGGCGGAATCATTTGAATGAACAGGAGCAGAGG
AATCGGAAATACTTTCTGCCTGTGTTGAAATTGCAGAGTATTGTTCCTCCTCCGCTAAAA
TACTAGTAAATGGAGCCTCCACATTCATAATGGGTGTAGATGATGAATATGAATCCTCCC
CAAGCAAAAAAAAGGCAATTGTTTCCAACATTCTCGCAGTCTCCGCGGCTTCTTCATCTG
AATAAAAACACATCGCCTCTGCAATTTTTCCTCAACCACAAATATTTAAAGATATTTTTT
TGCTGGTAGGGATTTTTT
>TcERF30
CCGACTTTCTGCCTTCCTTTTTTTCGTCACACACGCCCCCCAATTAATTTCACAGGTCGC
CCGATCGATTCCCGCCCCGTTTATTAAAGCTGTACCCTCACAAATCTTTCTCCTCCCAAA
TCTATTTCTTTCAAGAAAAATATATGTACATGTAAAAGCTTAGAGGTATTGTCTGCAGAT
TTTCTGCATCAAACGGCGTCTTCTTCTTCTTCTTCAAAGGGCATCGTGGGCACCTGCTAA
AAAAATCTGTGTGAAGCTTTTTTTCACCCCTTCATTTTCAGGTTTTTTATCTTCTTATCG
CCGTTTCCTTTCGGTAATCTGGTTTTATCGGCGTTGTTTTTCCTTATTTTTTTTGGGGTT
TGGCGAGTCTGCATGGATAAAGTCGTCTGGCTTTGAATTCCCTGGCTTTCGCAGGCAGTT
TTCTGTGCATTTTGGGCAAAGTGCTTCAAATATCAAAGCCTCGGTGCATTTTTTCTGTGG
TTTATTTTGTGGTTTTAAATGGCTTTGTCTAGGGTTTGAAAGGATTTGTCCTGTAAAAGT
CTGGAGTGTCGTGTGTTTGTCTTTTGTCGTTGGGTTTTGAGATGATAACATCGAGGGTTT
GAAAGGAGTTATCCTGGAAAGAACTTGGGTAAACGGGTGGTTGATTTTAGTCCTAGGTTG
TGAGATGACCTGGTCTAGGGTTTGAAGGGAGTACCCTGCAGTGAATTGGAAAATAGAGGA
CTAACCTGCATAGGATTGGAGATTCGAGTCTTTGAAACCCTGTTTCTGCTAACTTTCTGG
AAAATCGTGGTTATGAGTGGATTGGCTTTCATTTTTTAAGCGAATTCCGGCAGTTCAGAA
CTTTCTCTGCTACAGCATCAGCCTGCAAATATCTTAAAAATCTGTGGTTCGAGAGGGGTT
TGCCAGCCGATTTATATTAAATCCTTGGATTGAAAGGATTTAACCTGAAGATTCTCGGGA
GGCCTTAAAGGTGCTGGGTTAGGATCCTTCTTTTTTTGAGATTTCAAACGCCGATCATGG
TTTATATTTGAGTAGAGTGTGCTTCGGTTATAACTGCTACATTTTCTTTTCGGGAGGCTT
GATTTTCGGCGCCGTTTGGCACAAAGATGCTCAAGAGGAATGCTTGGCACGACGTTGAGG
CAACGAAAGTCATATCTCCGGCCAAAGAAGTCCATTTCAGAGGCGTGCGCAAGCGGCCGT
GGGGAAGGTTTGCTGCAGAAATCAGAGATCCTTGGAAAAAAACGAGGGTTTGGCTCGGTA
CGTTCGATACGGCTGAAGACGCCGCCCGCGCTTACGATACTGCGGCCCGGAATCTAAGAG
GCGCTAAAGCGAAGACAAATTTTCCTGCTCCTTGTGACGACCAGAGTACAAGCCAAAGCA
GTACAGTAGAATCATCCAGCGGGCAGAAAAATGGCCTTTCGAAGAAAAGCACGGGCACAT
CCGATCTGAACGGAACGGGCTCTCGCTATGGCAAAACCAGGGTATCCAAAGACGGATTGT
TCAACGGCAAGCGGGCAAATGGCGAAAAAAGCACTGTATCAAAAAGATACAGGCGAGGGA
GGGTTGCAAATGGCGGCTATGACTGGGCGAACGGCGTTATGCCTCCGCCGTTAGGGTTTG
ATGCGGCGGCTTGCCATAGCGACTGCGATTCTTCGTCGTCCGTTGTGGATAACGATGCCC
TTGATGCTGTTTCTTGCGACGAAATGCCGTTAATTGAAGGCAATTCGGAGATGGTCAGGG
TTTTTAATCGTGCTGAGGAGCGGAAGATTTTGCTGCCGGATTTGAATCTGCCGCCATGCG
ATGGTGATGACGATGACAAAGAATATAGGGATTTTTGGGGCATATCATTACGACTGTGAT
GGTATGTTCATGTTCATTTCTCCCCTTAAGTTTGTGGTCGCAAACTTCAATTAAATCCTG
CTTTTTTGATTAGTAGGCGTTGCTAGTTTGGATTGGCTGTCTGAATCTGCCGGCTCTTCA
TCTGATTTATGTAAAAAGGGCGCTCTTGCCTTGATCCATTATTACATCCCATGTTCCAGG
GAAATTATTAAAAAATGCTCTAGAATAGTACAACAAATTGTAATCCCATTTTTGTGTCAT
AGGAGCATAGGCAGATCTATAAGATCTGAGACTGGTGGTTGAGTCCGAATGGTCTCAGGC
TTAGTTATATAGGCACTTTCTCTCTCTCTTGACTATAATGTACAAAGAAGAAATGGGTAA
TAGAATATTTGCTATTGCAGTTTATGATCACGTAGACTTATGAAACTGGTGTGAGATTGG
AGCATTGTATTCTCTTGTTACAAAGGTATTTTCCTATTGATGTAACATTCTTTTCGTGTG
GAGTTAAACAGATTTTCTTTTTTTCTTTTTTTCTTTTATCGACAAAACACATAATACAAC
AGGAAAATATATCTTTTTCTTATATGAGTGTTTTTATGTAATGGACCT

>TcDREB7
GTGCCTGTTAATAATTGGAAGATGTGAAAAACACTCCAGAAATTAAATATTAAATAGTTG
TCTTCTAGTTCTCTCTATGTAGATCTATTTCAAACCCAAAAACAAATTTAACTACTGATA
TTCTATTGATTTTCCATTAACTATGGAAAAACTACGAGCGGCCTGTCCGCTTACAAAGAA
CCCAAAATCATATGCATAATCCATGGATACATGACAACGACAATAAACAATGTTTTCACA
AATGTTAACTTCTATTTCCAGGTGCTGAAAAGAAATTTCAGCCCGGCCCATTAACAACAC
ATTACATACATGCATAAAACAAGTACAATTAATTGCAGAAGCCTAGGTAGCCAAATTTAT
CCTAACAATAAATGTATCCACACTGGTAACACATAAGAGTGCATGTTTAAGCTGCGGAGG
TAAAAAAATCCAAGCTTATGTCTGCGTCAAGGGAAGGAAAACTGAACAAATAATCATCGA
GCTCTGCCCACATAGATGGAGAGAAGGATGGCGTGCTACACAAAGTATCCGATTCTGTCT
CTGCCTCTGGCTCGGAATTACATCTACCTGAAGGAGCCTCAGGCCCACCAACTGAATTCA
TTACAGTGATGGTGGAATCATTGCTACTATCAGAAGACGACGGAGTCTCAGATTTAACAG
AAACAAAATCATGCTTCTTCACATCACCACCCATAAAGCCCAAATTCTCATCTGCACAGG
TTGTTCCTTCCTCAGACACACATGATGATGCTTCTCTAGTACAATTTTCATTACCACTAG
CACACACTGGTTGTTGTTCTTGTTGTTTCATGCTTTGACAAATTGCTTGCAGTTTGGCAT
CAACAGAAGACTGCAGCACAGGTTTGGCAGGGGAAAAGAGTGAATTCCCTAGCCAGGATG
GGCTCGAGTTTTCTTGCAAAAGATGCTTGAAAGCTGGAAAATTTAGCCTCGCATGTTCAC
CCCTTAATTTGTAAGCTGCCTTGTCGTAGGCCATAGCTGCTTCCTCTGCTGTATCAAAAG
TACCAAGCCAGAGCCTAGTTCTATTCCTGGGTAACCGTATCTCTGCCACCCACTTGCCCC
AGTGCCTCTGTCTCACCCCTCTATAAAGTTTGGTGGGTTTAGACACGCCAACACCAGTGC
CATTGTGTGGTTTACCCACTTGTTTCATGGGTTGGCTTCTAGGGCCAAGCGCATCCCTCC
ACTGCCTCAATTGTGACTGATGTTGGTAGGCAATTAACTGCTCCTGCTGCTGCTGCTGCC
ATTGAAGCTGCTGCTGCTGCTGCTGCATCATCTGCAGCTGAGCTTGAATCTGCTGCACAG
TGTACAACTGATACAGAGCCACAGGCTGCTGCTGCTGCAGGCTAGACCCAGAAATGGATT
CCCCACAATGGCTGGCGGTGGTTTCTAGCCCTTGAAAATTTGGGCACCACACCAGACCAT
CAGGTTGGTTGTGTCCTTCTACATTAGGGAGAAAAGAGCAAGACCCATATGAAAAAGCAG
GTCCAGAACAAGGCAACTGTCTCTCTTGAGCTCCTAGATTCTGCATACCACCCAACCCCA
TATCTCCATGTAAAGGAGAGGATGAGCTGGATGAAGATTCCTCGAGCAGCTCAGAGCTTG
AAGCTGCGAAAACATTCTGTGCAAATGCCGTCAGCAACTCCTGGTCCATGAACAAGTCTG
TGCTGCTGCAACTGCCAAAATCTACTCTACCTGCTGCCATGTTAGTATGATGATCAAACC
TCTGGCCAAACTTGAAATTCTCCAAAGGAATTCCACACCTCGGGTATTGCTGATTTGTTT
CAAAATTCGAAACCAGACAAGTACCTGTGGTTGCCAGATCTATATGCCTATAAAACAAAA
ACCAAGCCTACAAAAAAAAAACCCCCAAAAAAAAACAGAAAAACCCAATTCAGAGGCAAG
GTCAAAAAACAATCTTGCCTGTGTTAGGAAAAGGGACGAGGTCTTAAAAAAATAACCCCC
TTCCCTTGAAGAGACTCTGAAATGATGCCTCTACTGGAACAATAGGATACTCCTATAATT
CCTTATATGCACAATCTACCCCTAAACTGTCTGGATGAGGAATCAAGCCACAACCAGAGA
ACAAACAAAACCCAAAATATAAAAAACAGATCAACTACTTATTTTACAGAGAAGAATTGC
ATCTAATGGCTAAAAAAAAGAAGGAAAAGAAAAGAAATAAAATTGGATCTGGATCTGAAA
CGCCCACAACTGCTGAACCTTTTGGGTATTAAAAACAGAAAAATCTCCGAGACTCCCAAA
TAAAAATTGGGACCCTCTGAAGAAGACGAAGAAAAAATACAGAACGGGATTCAAAGAAGC
GGGGATTTACAGAGAAGGGGAATTGCTTCGCAACGCATCAACCAGATAAAAAACTCACGC
TCACCTCTCCACTCATGATTTCAT
>TcDREB6
GGTGAGCTGAACATCTCGTTGGCTGCGTTTCATTCTTAACAACATGGACGTCAGATAAAT
GATGGTTATAGTAATGGCGTCACCAGAAGTTTCTTGGGCCTTCTGATTCTTCCATTTTGC
ATTGCTGAAATACCGTTACAATTTGACATCCAGACGAACTATATTCGCTTAAGATCAAGT
TTTTCTGTTTACCGCGGGCGGTTACAGGACCGATCATCGGGCGCCTTTGAGGTGCAAAGA
TTGTGTGGATTTTGAAGGGGGAAAGGTTATCTTTTTTACAGAGAGGAGTTGTGAAGCCGC
TGCATGTCTTCTACGCCTCACAGGGTGAACACCGGGAAAGGGAAGGAAGTAGCAACGGAG
CCGCAGAGGAAAAGAAAGGCACGCAGTGGAAACCATGGAAGCAATACTGTAGCAGAAACT
TTGGCTAAGTGGGAAGAGCTGAACAGGCAGGCAGAGAGCTCAAAAGATGGCTCAAAAAGA
ATCAAAAAAGCGCCGGCCAAAGGTTCAAAGAAAGGATGCATGAAAGGAAAAGGTGGTCCT
GAGAATGCACATTGCAGTTTCAGAGGAGTTAGACAGAGAACATGGGGAAAATGGGTTGCG
GAGATCAGAGAACCTAATCGGGGCAGTCGACTCTGGCTGGGTACCTTTTCTTCAGCTGAA
GATGCTGCACTTGCGTATGATGGGGCTGCAAGAGCCATGTATGGATCTTGTGCTCGTCTG
AATCTTCCAGAAAGTGCCTCAAAGGATTCCTCAATAACATCATCTTCAACCCATGTCACT
AGTGAATCTCAAGAATGCTCTACATCTCAGCAATGGGAAGTCTCTAGCAATCGGAAGGAT
TTCAAACAGGGTATCTGTTCCAAAAATTCTTGTTTCAGCCCTATTCCTTCGTCTCGGTCT
CTCTCAGGTGGTGATGTTTCCAAAGCTGGAGTGGAAGGGAGGAATGGTGCTAGAACTGTT
GAGATAGATCAGGGGCATGGGCCACAAATGTGCATAGGTCTTCAGACTTCTAAGTCAGCT
GGGGTGGAAGTGAGGAATGATGGTGTAACCACTGATATAGATCTGGGACGGGGGCAGCAA
ATGTGCATAGGCATTGAGGCTTTTAGGCCCGATTCTTCATCAAAATTCCCCATCAAATCT
GATGTAAGAGCCGCAAAAGAAGAGTCTACATTAGATTTCTCCAATAAATTGGAGACTATC
AAATCTGAGATAGGATCTGCTGAAGGAGACCCAACAGTTGATATGCTTCTCAAAGCAGAG
CAAGGAGATGGAAAATTACTGCCAAGAATTATACCTAAAAATGATTCCCAAGATGCAAGA
CATGGAAATGCTTTTGATTATCTTCAGGATGTTTCCCATGGAGCCACGCCTAAAGATGTA
ACACAGACGAATTTACCCACCACTGTTAATTCCAAATTAGTGGTGAAGGCTGAACTGCAG
CCTACTATCACGAATGTTGAATTCACGGATTCTGGTGAACCACTTGATTCCTTGCCTGAC
CTGGAACTGCAGTGTCTTCATGAACTATTTGATCCAGACGAGTTTTTAAGTATGATTGAG
AATGAAAAGAAGTCTGAATTCACAGAAGTGGACCCTGATGCATTCAATCCAATTTATTAC
AGCTCTTGGCCGCAGGATGAGTTTACTGAAGTGAACAGTTCACCATGTAATCAAATGCAT
CCATCTTCTTGTCCATCATTTCTATCCTTACAGTTACAGAACATGGATGGAAGACTACTT
GAAAATCTATCTCCCATGCAACTATTTCCTAATCTAGATGATGGTGAACAATGTCATATT
GATGACAGAAAACAATCAAAGAACCTTGATGATGAGATGGAACATGGCTTTGGACAATCT
AACATCCATGGTGACAGACAACTTTTAAGATTTGATGATAGACAGGTTCTGCATCAGAAG
GTTGTCAATGATGGGCATTTTGCCTGTTTCCAATACACAGACAACAATCAAGATTTTCAA
TCTCAAGATACTGGAGGCTGGCAAATCTCACCACCTGAGTCAATACTGGCTGATGTCATG
CATGGAATGCAGGATATTGGAGTGTTTGAAGATATCATGAAAGGTTCCAAGTAGATGAAG
TCTTGTTGTAAGTAGAAAAATACATCGTCAGTAACTATTTTTCGTATTTGTTGCAGTAGC
CGGGATATTTTGTGGATATGGATAAATATGTCAGATATGTTTGATATGAACCGGTCGGGT
CTAATTCTACACTGCCTACTGCAGCAAACAGCATAAAGAAGAGGGAAAAGGAAAAAGCGT
TTTTTGATAGGGGAAATGGCATTACTATCCCCTTTTATTGTATAGAAAATCTGGACTGGC
ATTTTGGTTGTACTATATTACGTGATTGGTTAATCATATACTGTTTTTTCTCACAGGGTT
TTGCATCAGAAGCTCAGAGTAGAGCTTGTTT
>TcERF38
CGGAGACGTCGAAGTCTGGGTAAGCAATATCGTCGTCTTTGAATTGAATTTACCTGATTT
GGGAATAGTTTGAGCTTTGCCGAAATCCTAGGGCCATTTTAGCTGAGTTATAAGTAGATA
CAAAGTGGCGAGGAATGGAGCAGCAAACTCGAATAGGATATTGAATCCAGAGACACTCAA
CGTTATAAATGCTCTTTTGTCAGAGCGTTCCAAGAGGGACAATCAGGAGATAGTTTCTGC
TCTCTCCCGTGTAATCGGAGCTGAAGGTGTTATTAATCCCATGGAAATAAGTTTAACTGG
AAAAAAGAGAGAGAGAGATGACTTTCAAACGACAGCAATCACGACAGAAATTTCTTCTCA
GGATTTCAATGGCGGATCTTCCCAAGATACCCCAAACCTTCAGATCAAGCAGAGAAATCA
ATCAGATCACGGCACATTGGACATCCCTGCAATTCTCCAATCGAACTCCAATTCTAAAAG
ACAACAGCAGAGAAAGAGGCACTATAGAGGGGTAAGGCAAAGACCGTGGGGTAAATATGC
TGCAGAGATCCGAGATCCAGTGAAGGCAGCTCGGGTCTGGCTCGGAACATTCCACACAGC
CGAAGATGCAGCCGTAGCTTACGATGATGCCGCTTTAAAATTTAGAGGAACAAGAGCGAA
ATTGAACTTCCCGGAAAGAGCCTCTCTCGCCTTAACTGGCCAAAATGTAAATAATGCCGG
TGTGAACTCAAATCATGAAGATATCTTCATTGCGGGCAGTGTACAAGTTCCAGCCGTAAC
TTCAACAGTAACAGACTCCCCGTTCTTACCAATACCCATTCCTGATATGTCGGTGCCATT
GCAGCTTCGTAGTGCATTAGAACACGGCGCCGCTTTTTCTGACCTGACGGGGATCGGTTA
CACCGACCCATGTTTATCTCAATTTCCTGAGCTTGATAAGAATGCCCAATTTCTGCGGAA
TTCAACCAAAGGAATTGATCTGGAGCTGAATAAGAGTTTTCACTGTTATTCTGACTTTAC
AAGATCCCATCAACAGAATAATGAAATGGATCAGTTCGCTGTCTCTCCGTTTCAAAGCAA
GCGAATTGTCGATCCTGGGGAGTTTGTTAGAAAGCCACATTTGAGTTTATCAATGTATAC
AGATCAGATCTCGTCAATCAACAATAGTTATGTGAATGAGCAGTGGCCGCAACTACTTTT
TCGCCAATATTTAGTTCTTTCGGCAAACACTATGGCACACCAAGACGTGAAAAAAGTTTC
AGAGGAAGTTATCGATCCATCTATGTTCGACACACCCAATGCTTCAGTAGCTCCTCTTCA
ATGCAACAAGCACTTCAAAGATCCGCCATGAGAAGTAAGAGAAACTTGTTCTTTTAATTT
TATAGCTGATTTCACGAATATTGCGTTGACAAACAATTTCTGGTCACGTTTGTAATCGAG
GATATCAGGAACGTGGTATTGTTTGCGTGCATTTGTTATCTTAGACGTGTTACCTCCACC
TTCATTGGGTGCTTTGAGGTGTGTTCTTGTCTAGAATCCACAACACGACCTGCAACAGGG
ATGAGCCAGGCGGCAGGCATGTGCAGTTTGATAGAAGCTTTTTGAGCACTTCCAGTAGGC
AGGTTTTCCAACTTTGTTATTACCTGTTCAGTTTCGGCTACATCCTCAAATTCGGGATTC
TCCTTCAAGATATTTTTATCAAAACCGATTAAGTGACAGTGTGAGTGTTATTAGGAGACC
CGATGAAATATTTTTTTACAGAGATCCTCTACTGAGACCTTGCTTGTTCTACGATGTAAC
TCATGGAAGAGGATCTCATAGAGGTGGATCTGTTTCATATCAGAATATTCATGATGCACA
GTTTGCTTTGCAAGAGATATTTTAGGAGATCGATGAAGGATAGAGGAATTAAAAAGAAAC
TTGGTGTCGTTGGATTAAAGGCAATAAAAAGGAGCATGCTTTTTGTGTAGGTGACAGATC
GCACCCACAGGCACAGGAGATCTATGTTATGTTGGAGAAAATTTCTTAGGAGATGAAGGT
AGCAGGATATTTCTCAGATGCAGAACATGTACTGAGAAAACAGTAGTGTCATGGAATACA
ATGATTGCAGGGTATGCACAGAGTGGACATTATGAGGAAAGTTTAGATCTCTTTCAACAA
ATGCATCTGGCTGACACGAAGCCCAACAATGTTACCTTTGCAACTGTTCTTCTAGTAACT
TCTCACATGTCGAATTTGCATCAGGAGAAGGAGATCCACGTCTTCATACTAAGAAGTGGT
TTTGATTTGTTTATTATAGTAATGAATGCCCTTGTAGACATGTATTGCAAATGTGGGAAT
ATTAGAATTGCACGTCGAGTATTTGATCAAATGCCTAAAAGTGATGTATTCTCATGGACA
GCCATGATTGCAGGTTATGGGATGCAGGGAAAAGGTGAGGATGCTAAGTCTAGGGACTAT
TTTATGGATATGGAGTATGTACCAAGAGATTGTTTTTGGTTATAAAGCCATCTTCTTTTG
CTTTGTCTTAGACTAGGGTTGCTCCTATTATGAGAGCACCAAGGTTAGGAGGTCCAAATT
AGA


>TcRAV3
CCAGGAGATAATCAAACTCTGCTTCAATGCTTGTGATATATACGCTATGATATATACATA
TATATGTTTACAACCGAGCCGAGTCAAGCTCAAAACTTTGCCTTTTCCACAGGACTTGAC
TTTGGGCGCGGTTATGATTACGAAGGGAACAACATCAACTCGCCGACCGTCTGGCACTCC
ACCAAATTCACCCCGAAAATTCTTACTTCCTTCGCCTTTGTCGCAGGATCGAAACTGATC
GGCGAATCTTTCTTGGCAGGCCCCTCGACTGCACCGGGGTGACGGTACAACGGAATTGCA
GGGCTGTGAGGCGGCCATACGGCGGCGTCCAGGTGACCGAGGTGCGATTCCGCATTGGGC
CAGTAGATGTGCATCCACTGGGGATTATATGCCGCCACATGTTGCGCTGAATGGAAGGGA
TTTAATGCTCCGAGGGGGAAAATACTCACATTTTCTTTTGTTTGGACAGGCTGCTGATCA
CCGCAGGGTTTGCGCCGCCATGTGATGTAAAGCTGGTGAGTGACGGGTGTCCCTCTGTGA
AAAGAAACAATGTCGCCGGCTTCGAGTCTCTTGTCCTTCACGAACCGGCTCCAACCTTTG
GTCAATACGTAGCTCTGGCTGCTGTTCCAGTAAGAGTAGCGAAACCGCCACGCCTTTCCC
GTGTCGTCTTCAAAATTCAAGAGAAGCCCCTTGTCGCTGGAATTCACATCCAGAGGAAAA
TGCTTCTCCGCGTGCTGTTTCGGAATCACCAGCCGGTTCAGCTTCCCGACGTCGCTCGGC
GTCACGGCCTTGTCGAAAAGATGCTCCCGATGCGGGGAGAGAGAAGAAGAACAAGGCGGA
TTAATGTCGAGGTGAGAGGACAAATTTGCAGGCCGTCCGTTTATCGGGTTTGATACGGGC
GAGGCAGCTTCGATTTCTTGACGGTCGCCGGCGTCGATGGCCGTCGGTTTCGTGTTGTTG
GTGTGTTGATCGAGCTCTTCGTCGTAAGTGTGTTTTCGAAGCATTTCCACGATTTCTCCC
TTGGAGTGCTGCCTCATGAACCGCGCCTCCGACTCGGCATCCCCGACTGCTCTGAAGTTG
GTGATGGCGTCTCTCCCGCGGAACTTTAGAGCGGCGCGGTCGTAGACGCGGGCGGCGTCT
TCCTCCCGGTTGAACGTCCCCAACCACACGCGCTGGTGTCGCTCGTAAATCTGAGCGCCC
CACCGCCCGTTGGGCTGCGGAACCACGCCCTTGTACTGCGACGACGGAAGCTTCCCCTGA
TCCAAAATCGAATACCTTCTCAACTCGTCTCCTCCACCCGAATCGTCGTCGGGGGCTGAC
ACAACACTCAATCCGCTTTCCAATCTCTCCAGTCCACTCTTCGTCTCCGCCGATCTCCAA
TCCACGAACGNCNNCNNNTNRNNNNNYNRNGNNTNCNNNNNNNNNCNNNNNNNNNGTNNN
NNCTCCACTTCTTATTTCAAAAATTTTGCTGGCTGCGTGTCTCCGAGTGGGAAATAAAAG
AGAGATGAGCTCACCAGTTGAGGAAGCCGCCATGTTGAAGACAATTGGCGACTATTTGCT
CGGGGAGGAAGACTCGTCCGATGCAGGAACAGTGACGAATGCCTCTACATCTTCTACTAT
TTTAGCGGAGGATCCTCTAAATATTCCTCCTCCTTCAGTACCCGCATCGCACTACAGAGG
AGTGAGATTCATTAAGGCTCGCCGGAAATATGTTGCAGAGATTCGAAACCCACAGAAAAA
GGGCTCTCGACTTTGGCTGGGAACCTTCGACACACCCGAAGCTGCAGCAGCGGCATATGA
CCGTGCGGCGTATGGAATGCGCGGCTCCCGGGCCATTCTTAACTTCCCTCTCAACGTTGA
GTCCGGATATTACGTGGATCTCCATTCTCACTCTGCCATTTCACACACTCCCTTCAACTT
ATTGAAGAAAAGGGGCAGAAAAAGAAAAGATGGAGAAGAGGTGTGTTGGGATAATTAGTC
TATAGGTTTTCATTGTGGGAATGCATTCCAAAAACATGGCCTGTAAAATTGTTTCAAGCT
GACAAACTACAAAATGGTGTCCAAAACCCTTTCAGTTATGGGAATGCATTTTAAAAAACG
GTTGGGATTGAATGAGTAGTGACTCGATGGTGAAGATATTTGGCTGTTAAAGAGTCCCAC
CAGGGTTCAATTCTCGCTGCAAGCAAAGTCAGGGGATGCATTGTAATAAGGGATGAGGCC
GGAATCGTGCCCCCGGTGAATTTGACGGAATGAATATCCTTCAGTCTTTAACCGCTTAAT
CTAAGAAATCTACCCACTTCACCATAAAAAAACAACTACCTCCGTGGAAATATTTGGCAA
ATCTCCATGAAAATATTACCTTTATCAAATATGTTTGTTTAATTTATTATGAAACAAATA
AAAAAACAAAAAACAAAAAATGTTTAAGCTAAGTGGGAAAAATAATAGTAATTGTTTCCA
AATTTTTGTTTCATTAATG
>TcERF89
AATTCGAATTTCGAGCAATTTTCTATAGAAAAATTAGATTATCAAACCGTCACTTGCCAA
CAATTTCTCTTTAAACCCCCATCGATGAGAAGGTTATCAGAGTCCAGATCTTTTTCCTTC
AGATAGAAGAACTATAAATTTACAAATAATTAGTAAATAAGCTTTCTACTAAAGTCGTAG
GAAGACCAAAGTTACAAACCTCAAGTCTACGCTACATTGAATGTGAGAAAAACTTACTGA
ATGTCCTTTTCTTCAATACGACAGCAGCTTGAAAAAGAAAACAAAACTAAACAAAAACAA
ATAGTGAAGAAACTTTCCTGTACCCTAAAATAAAATTCTTACTCCGGCATGCAGGTTAAT
TGGATCTTCAAAATCATGCTTCTGCCTCATACTGCTCATAATACAAAAGGCAACCCTGGA
GTCAAATTAATCTAAGTACACATTCACAAATATTTAGTACTAAGGAATGTATTCAAAACC
AATCTGATAAAACAGCAAACATATGTGATGTTTAGGCTCCTCGCAGCAAAAGGATAGGCA
AATTATCTTACCCACTGAGCTTTAATTTCCCTTCTGAGGAAATGCCATCTGAATATCAGT
AGATCTAGAAACTTTTGAAATGATGTATATCTATTTGTGGGTGATTCAGGATATACAGAA
GCAAAACCTATTGGCTCAGATGACGGGAGATTGAAGATAAAAGATTATTATAAGCTTCCT
GAAATTGTTCAAGAATACCACCACCAGCAGCAGCAGCAGCAGAGAAAAAGGCGTTATAGA
GGAGTAAGGCAGCGACCCTGGGGTAAATGGGCAGCAGAGATTCGTGACCCAAAGAAGGCA
GCTCGGGTATGGCTGGGAACATTTGAGACTGCAGAAGATGCTGCCAAAGCCTACGACGAC
GCGGCTTTAAAATTCAGAGGCACAAGGGCCAAACTCAACTTCCCAGAAAACGCCACACTG
GAGGACCATAAAAATAATAACAAAAATAATGTCGGCGTCAACTCAAATGACAGGAGTGGA
ATCGTTGTCAGCGGCGCCCAGCATCCAGCCGCAAACTCTACAATAAAACAATCCCCTGTC
ATACCAAACTCTGAAATTTCGGCGCTATTGCAGAATCGTGTTGCTATAGAACACGGCGCC
GCTTATTCTGACTTTCTCCAACGCGGCTATCCCCCACCAATGCCATGTTTATCTCAATTT
CCAGAGTTTAATCACAACACTCAACTCCTGCCTAATCCAAATCAAGGGATCGATCTTCGA
CATTGTCACAGTTTTCTTCCTCATGATGCACCTCATCGCTTGTCTGACTTTACAACATCC
TATCAGCACCAACCAAATCAGTTAGGTGTCTCCAGCATGCTAAGTATCGATCCTGGACAA
TTTTATAGGTGGCCAATTTTGAATTCAATATATCCAAATCACGGCTTACAGTCAATACGC
AATAACTATGTACATCCCCATCAGCAGCAGCAGCAGCAGCAGCTTATCTTCGGACAGCAT
TTAGTCCCTTCGGCTATGGCAAACCAGGAATTGCAAAAAAAATCAGAAACAGCTAATAAT
GGGACATATGCAAATCAATCACAGTTGGAATCCTGCAATGCTCCAGTACCTCTTCCTCCA
CAAAACTGGGACTGTCAAGATTCATGACAAGGAAGCAAGAATGGGCGCCTAATGACTATT
ATTTCAGATATGTCTATAGACTCTGAAAATTGTTGCGCCTATTGAAAAGTGTTCTCACAT
TTCCCCCAAATGCCATTAAAAAGATTTTTAAAAATCATTCAAATGTGCATCTCTTCTATA
GGTAGGATCAACTACTGTTGGGATTTCATTACCACGTTTTAGAGGCAGAATTCGCAAAGG
TAAGGGAAAATTGATTTTAGTTTTTATTATTTTTCAAAGTAGTCATCTTTTATGTAATTA
AATTAAGAATGCTGAAATAGTTATCTGTATTGAAATCTTTGTAAGGTGTTCGTAGGAGGA
ACAACATTTTCATGTTTGAAAACAGTTGTCAAAGGATTTGAGTATAATATATGTAACAAA
CATCATCAACTGGACAATGAAGCTTAGAGTTCAGAATTGCTAAGGGACAGCTTCTGATAT
GGATGATAATATAAGGAGTATATGCATATGTTTAGTTGGTTATATTTCTGTTTGCTCTCT
TCTTTTTTTATAATTACCATCATAATCGTGCATACCATAAATTGAAATATGTGTTTTTTG
TTTTCCG
>TcERF29
AAGAATTGGTATCACAAATTACTTTTGAGGTTAAGAGATTGGGAAATAGAAAAGAAAACC
ATGTGACCGTTCGCTAAAGGAAAATCCAAACCAGTGACGCTCATACAACTATTTGGTACC
TCTTAGATTTGACTGGTAAGCTATTTCCCTTCATACAAAGTAGAGAGCCTGAAAGTAGAA
GAGTTTAGGGTTTATTGGAAGGGGCTGTGGAAAAGTTTCAGTCGGAATAGTTTATAAACG
CATGGTCATTAGTCTCACTCTTGGACCCCAGATTTTACTGTTAGTCGGTGTATCTCCACT
AGCGTAAGTTTGAGGTTTACTACGGCCAAAATCTCTGCTCCTGTAATAGCTAGGAATATA
TGAGTAGTTTGCTGCCCGAAAGAATCAAGTCAAAGCAATACAAGCGGTTCTGGGTTGAAG
TATTATTCCATGTCCACAGCGGGATATTTGTCGCTCTCAGATTTGGGAACTGTTTGAGGT
TTGGCGAAACCCTATATTTCCAGCTGAGTACAAAGTGGCGAAGCAAAAAGATGGATCGGA
TGCTGTGCGGAATCCAGAATGGTTCGATTTAAAGAAAAAAGAGGACAGTTTGGTAATGAT
TTCTGCTCTTTCGCGTGTATTTAGTGGAGGGGTTAGTCATCCGATGGAGAAGAAGCCAGA
TCAACTGCTAACGGGATTCAAAAGACTCAGAGATGATCCGCACTCGACGGCAATCACAAA
ACCAGTCGGCGTCAAGACAGAAATCGATGATCTGCCATTTTTGGTGGCATCTACTCGAGG
ATATACAGAAGCAAAACCTATTGGCTCAGATGACGGGAGATTGAAGATAAAAGATTATTA
TAAGCTTCCTGAAATTGTTCAAGAATACCACCACCAGCAGCAGCAGCAGCAGAGAAAAAG
GCGTTATAGAGGAGTAAGGCAGCGACCCTGGGGTAAATGGGCAGCAGAGATTCGTGACCC
AAAGAAGGCAGCTCGGGTATGGCTGGGAACATTTGAGACTGCAGAAGATGCTGCCAAAGC
CTACGACGACGCGGCTTTAAAATTCAGAGGCACAAGGGCCAAACTCAACTTCCCAGAAAA
CGCCACACTGGAGGACCATAAAAATAATAACAAAAATAATGTCGGCGTCAACTCAAATGA
CAGGAGTGGAATCGTTGTCAGCGGCGCCCAGTATCCAGCCGCAAACTCTACAATAAAACA
ATCCCCTGTCATACCAAACTCTGAAATTTCGGCGCTATTGCAGAATCGTGTTGCTATAGA
ACACGGCGCCGCTTATTCTGACTTTCTCCAACGCGGCTATCCCCCACCAATGCCATGTTT
ATCTCAATTTCCAGAGTTTAATCACAACACTCAACTCCTGCCTAATCCAAATCAAGGGAT
CGATCTTCGACATTGTCACAGTTTTCTTCCTCATGATGCACCTCATCGCTTGTCTGACTT
TACAACATCCTATCAGCACCAACCAAATCAGTTAGGTGTCTCCAGCATGCTAAGTATCGA
TCCTGGACAATTTTATAGGTGGCCAATTTTGAATTCAATATATCCAAATCACGGCTTACA
GTCAATACGCAATAACTATGTACATCCCCATCAGCAGCAGCAGCAGCAGCTTATCTTCGG
ACAGCATTTAGTCCCTTCGGCTATGGCAAACCAGGAATTGCAAAAAAAATCAGAAACAGC
TAATAATGGGACATATGCAAATCAATCACAGTTGGAATCCTGCAATGCTCCAGTACCTCT
TCCTCCACAAAACTGGGACTGTCAAGATTCATGACAAGGAATCAAGAATGGGCGCCTAAT
GACTATTATTTCAGATATGTCTATAGACTCTGAAAATTGTTGCGCCTATTGAAAAGTGTT
CTCACATTTCCCCCAAATGCCATTAAAAAGATTTTTAAAAAACATTCAAATGTGCATCTC
TTCTATAGGTAGGATCAACTACTGTTGGGATTTCATTACCACGTTTTAGAGGCAGAATTC
GCAAAGGTAAGGGAAAATTGATTTTATTATTTTTCAAAGTAGTCATCTTTTATGTAATTA
AATTAAGAATGCTGAAATAGTTATCTGTATTGAAATCTTTGTAAGGTGTTCGTAGGAGGA
ACAACATTTTCATGTTTGAAAACAGTTGTCAAAGGATTTGAGTATAATATATGTAACAAA
CATCATCAACTGGACAATGAAGCTTAGAGTTCAGAATTGCGAAGGGACAGCTTCTGATAT
GGATGATAATATAAGGAGTATATGC
>TcERF39
CTCGTTTTGTTTTAGAATATAAGAGATTTCGTGTGATAAGACCAGGTTCGAGTCTAGATG
GTAATTCTGCTCTCATCGAGCTTAAACTGCTGTCGTTGCTGGTGGTGTTATTTAATCAAT
GGATAAAAAGGAGCATCACTCATTCACTGGACAAAAGAGACGCAGAGATGATCCACACAC
AACAGAAATCCCAAGGACTATCTACGTCAAGACAGAAAATGGAGAAAATATTCTAAAACA
AAACGAGCAAATAAGTCTCTTAGAGAAGGAGATATTCCAGAAAAGAGATTATCAACTCCC
TGTAATTTACGATGCAAATGACAAATTTAAGCAGCAGAAGATGCGTTACAGAGGAGTGAG
GCAGCGACCCTGGGGTAAATGGGCAGCAGAGATTCGTGACCCAAAGAAGGCAGCTCGGGT
ATGGCTGGGAACATTTGAGACTGCAGAAGATGCTGCCAAAGCCTACGACGACGCGGCTTT
AAAATTCAGAGGCACAAGGGCCAAACTCAACTTCCCAGAAAACGCCACACTGGAGGACCA
TAAAAATAATAACAAAAATAATGTCGGCGTCAACTCAAATGACAGGAGTGGAATCGTTGT
CAGCGGCGCCCAGTATCCAGCCGCAAACTCTACAATAAAACAATCCCCTGTCATACCAAA
CTCTGAAATTTCGGCGCTATTGCAGAATCGTGTTGCTATAGAACACGGCGCCGCTTATTC
TGACTTTCTCCAACGCGGCTATCCCCCACCAATGCCATGTTTATCTCAATTTCCAGAGTT
TAATCACAACACTCAACTCCTGCCTAATCCAAATCAAGGGATCGATCTTCGACATTGTCA
CAGTTTTCTTCCTCATGATGCACCTCATCGCTTGTCTGACTTTACAACATCCTATCAGCA
CCAACCAAATCAGTTAGGTGTCTCCAGCATGCTAAGTATCGATCCTGGA
>TcERF40
GAGACGTGAAAGATCGAGGCGAGTTGCACGGATGACGGTGCCCCGACAAAGGCAACCGGC
ATAAGATGTGAAGGCGAAGCGGTAAAAATCTCTTTCCAACTTGTAAAGTGGTACGTTTCA
TTGTTTGCCCAACGGCTGAAGCCGAAACAGCGTGGAAGTGAGAAAGGCGTAGGTATTTAA
CGCACGGATTATCATATACTGCTACCTCAAAGGCTGAACCGACCATGTAAGATGAAACGT
CGGCAATGCTTAAACCCCATATAAATGTGATAAATATAGTCGGTCAAAGTGACAGGTTTC
AGACTGCAACCAGTTTGAGGTCGGTGACAGGGGCTCCTCTCCTCTCCTCTCCTCTCCTCA
GCTTAAGAGTAGGACGGTCCACTCGGACTCTCCATCGTTTGTCGGCGGTCGTATGTGGTG
TGTAAATGCATATGCTAATAAAAAGGATAAGTAGACATTGTTCATTTCGTAAATCACTTA
ATTTAATATATGCTGAGCGTTTTGGACAACGGAAACTTTGCGGAAGGATTTTACTCGTGC
TTCAAAGTGGCGGGTACGGGAGAAGAGAGAGAGAAAGCAAGTGCAGGCAAAGAGGAAGAA
GGGTATGAAGACAAGGAACAGGGGAAGGGTGCCGCAGATTTCGCGAAATATTACAGCGCG
CTCAGTCAAGACCCGGAAATGTCTGTGATGGTGTCGGCGCTTAGTGAAGTAGTAGCTGGA
ACAGCGGGAGTTAAGCGACACCGTACTGAGGTGAAGGCAGAGGAGGAGACAGTACCGCCC
TCCACCAGGCTACGCTCTGCTGCATCCATGGACGTCAATCCTCATCCTCATTCTACCTGG
CCCCCGCAATTCTCATATCCAACGATGCAACACCAATATATCGGCCAGATGCATGCGCCT
GCTCCTGTTCCTGTTCCTGCTCCTGCTCCTGCAACCACCATGTTAATAACACCGCCTTCA
CCATTTGCAGGGGAAGCTTCTGGGCGGCAGCAGGAGAGTACGGGCAGCGAGTCATCGACA
ACTACAGAGAGAAGGCGGCGGTACAGAGGCGTGAGACAGAGGCCATGGGGCAAGTGGGCT
GCGGAGATCAGAGACCCACACAAAGCGGCGCGAGTCTGGCTCGGAACCTTCGATACTGCC
GAGGAAGCTGCCCGAGCTTACGACGAGGCCGCCTTGCGCTTTAGAGGCACTCGTGCCAAG
TTGAACTTTCCGGAAGATGCCCAGCTCAACCCAGTCATCGCCTCCACCCCCGCCGCCACC
GCCGTCACAGCCGCCGCCGCCAGGCCACAACCTGCCGCCTCTTGGCAGGATAGGCCTGTT
TCCGCTGGTTCAGTTTCCACAGAAATGAATGAAGCCGCGCAGGCTTCCCAAATGCCCGCA
GAGTTCTATGGATACGCTCAGCTGTTGCGGAATCCAGGGCTTCCACAACAGACAGGTTCC
ATGACTCTCCTTCAGCAATATATATCGTCACAGCAGCAGCCCAGGTGGCAGCCGCCCTTC
TCTTCCGGACACAACGTGCATACTCAGCAAGTGGCTTCGACGTATTATGTGCCTACACAT
CAGCGCCCACCTTTGCCCGCGCATTCGAGCCAGTTTACAGCAGGCGACGGCGGCGAGATG
CTTCTTCCTCGCCCTCAGTCGTCAAGCGGGCAAACAGGAGAGTCCCAGTCCGCGTCTTCC
TCTTCATCAGCATGGCAGTGGCACCATTTAGATCCTCACCCGCCTACATCTGATTGAGAT
AGATTTTTTATATTTGTACGGCTGCGTACGTGGGTTACTTGATTTCACGTGCGGCTTTTA
TACTCGCTTTACCGCTTAAATTTTATCTGTCATTGGATTTATACTATTGTTTTGCGGCTC
TGATTGTTTGACATTTTCACACGGATAATTGAATAAACTCTGCTTCTAGCCTGACGGCAG
GTAAATGGTTTGCTTTTTGCTTCAAATTCTGGTTTTGGGGGTTCTGTGGATGGATTGTTT
GAGTTTCACAAAGTAGGCTACGACTTCATAAAATAATAATGTCGGCGAACAAACAACGGA
CCAGGGACGAGATTTAACGGCTGGACCTTACCTGTCGGGAAATTTGAGGGCAGCAAAACT
TCTACAATGCCCGTCTTTGTTTTACAATTGCGAACGTATAAAATTTAAATACCTTTTTAT
AGCAAAATTTCTCCAATGCCCGTCTTTGTTTTACAATTGCGAACGTATAAAATTTAAATA
CTTTTTTAT
>TcWRI1
ATGGATCATCTCACTCCCCTCTAGGAACTGGGTCCCTATATGCTGTGGAAAACAAGGAAA
CTTTTCATTTGGATGTTTGTCTTTTGGCCTAGATAGGTACCGAAACAAGGACTCTTTTGC
CCCCCTTTCAATGGGTACTATATTTGCATTACAATTTAAGAGCAGGAGGTATTTCTGGAG
TGGTTATAGGTTTTAATAATCTAGGTGTTGGATCTCAGGTGCTGATGCATACTTCGATGT
GAAAAAGGTCGGATTTTTTTCGTTTTGGTTGTAGTTTTGTTTTTTGGCTCGGATAGGTAA
ATAAACAAGGATTTTCTTTGCCTCCTTTCTTTTGGATACGCTATAGTTGCACTGAAATAT
GAGGGCAGGAGCTTATTTCTCAATTGGATACATGTTTTTGTAAAGTGGGTGTTTGGTTTT
AGGCCTTCGTAGACAGTTTGATGTGAGAAAAGTGGGATTTTTCAGTTTTATGTTTCCATT
GAGATAGTAGTTTCTTGGCCTAGATTGGTACCGAAACAAGATTGTGAGCAGGCTAAATTA
GCATTGGAATGTGAGAGCAGAAGGTATTGCTGAAGTGGTTACAGGTTTTTTATGAAGTTA
ATGCTGGATTTCAGGTTGATGTGAAAACGGTGGAATTTGTTCAAAAGGGTGGTGGGTTTT
TGAGCCCCGATACTCCTTACCGATGGCGACTTCAGAGGCTTGGACTAAGATAGAAGGAGG
GGAGCTTGGAGGAGGAGGAGGAGGAGGAGGAGTCGTTGAGAAAGTGAGGGAACAGACAAT
AGAAGCCAATGAACTGCTCAAAGGGTTGAAGAAAATAAGAAGAGAGAGAGGATCAACTGC
AAAGGAACGGATCAGTAAAATGCCCCCCTGTGCTGCTGGCAAGAGGAGCTCTATATACAG
AGGTGTCACAAGGCATAGATGGACGGGAAGATACGAAGCTCATCTTTGGGATAAAAGTAC
TTGGAATCAGAACCAAAATAAAAAGGGCAAGCAAGTTTATCTAGGTGCCTATGATGAGGA
GGAAGCTGCAGCTAGAGCTTATGACCTAGCCGCTCTCAAATACTGGGGTCCTGGCACACT
TATTAATTTTCCTGTCAGTGACTATTCTAGAGATATTGAAGAGATGCAGAGTATTTCAAG
AGAAGATTACCTGGCTTCTCTGAGAAGGAAAAGCAGTGGTTTCTCAAGGGGAATGGCAAA
ATACCGTGGGATACCGAAACAATCGCAAAATAGTAAGTGGGAGGCAAGCTTTGGCCGAAT
TCTAGGGAACAAATATTTCAACACTGGAAACTGCACTACAAGTGAGGAGGCAGCAGCATA
TGAGATGTCTCAAGGTGAATTTGGAGCTTTTGACACTGCCGGAAACATTGATCTGAGTTC
TTATGTCAGATGGTGGCAACCTAACAAATTGCTTGACATTGAAACTCCTGCACCCAGATT
TATGGATGAATCTCATTCAATGTCTGAAGATAGAGCTGCTCAAGGAGAGGAACCGGAGAC
ACCTGAGTGGCGAGGGCAGGCATGTGAGCCATATCAGATGCCTTCTCTTGGTGTATCTCA
CAGTGGAGGGCATCACCCTTCTCCAGTGACTGCTCTCAGTGTCTTGACACACTCCTCCTC
ATTTAAGCAGATGCTTGAAAAAGTGTCAGTGGAAAAAGGTGATACGGATAAAGATAATAA
TGTTAGCGATAGTTTAGATTATAGGCAGTTGGACAAAGGTAAGGGAAAAGGTTGTCTGGC
AGACAACGTAGCTGGGTACAAAGAATCCGGATGTAGCTCAGGAGCTTATCAGCCAGCCAG
CCAAACTAGTGCACCATTTCCTTTTTCCCAAGTTGCATCTGCACCTCCAGTTCAAGAGTG
CAATACCATGGAACCTGGGTCTGACTCCTTATGGAGCAGCCTTGGGCCACCCACTGGTGG
AATTTCTTTGGCAAATGCTGTCGGTATTTGTTGAAGGGATTTTTCTTGTATATTTTGTGT
TTAATTGATACCACACAGTTTGCATTGTTTAGACCATAACCACGACGGACTGATACAGTT
AACATGTTGTGGAGTGTGTAACATGTACAGATCACAGCATCAACCTGACCATTTAATTGT
TCATGTTCATACTGCGAGTCCCACACAGCCTGTTTTGTTTAAGATTTTGAATTTGATGAT
GGATGTTGAAATTGCGTTAATG


>TcDREB42
CAGGAAGCTGCCTTATACTCCTGTCTACATCATTGCATATTTCCGCTGTATATATACCCC
ATCATACAAATCTCCAACCTCACTGTTATGTGTTGCTGCTGCTCTACGTTTCTTCATCAA
CAAAACATCTTCATCTTCATAGTCTCTTGTTCATATATCGTTGTCCCAAGCTTGCATATA
GAAATTGTATATATATATTGTATATATACACATTGCACAGAGTTTTCCAGCACCCCAATG
GTGGGCATCAGCAGGCAAGATAACCCAGATGTTGTGATTAAAGAGTCAAAACAGTCTGGC
GGGGTTTCGAACCTTGGACCTAGAGTTGGCAAAAAGAAGAGAGCCCAGTCTGGGAAGCAA
TACAAGGGTGTGAGAATGAGGAGCTGGGGATCATGGGTGTCTGAGATTAGGGCACCCAAT
CAGAAAACAAGAATATGGTTGGGATCATATTCAACTGCAGAAGCTGCTGCAAGAGCCTAT
GATGCTGCCCTCCTCTGTCTCAAGGGCTCCTCTGCTGCTCTGAATTTCCCTGATTCTGCA
ATTGCTCTGGAGAAAGAGCCTGTGGGCATGTCCCCCAGGTCTATACAGAGGTTTGCAGCT
GCTGCAGCCAACGGGCAATATACTTCTTCTGTAACTAATAATACTATTGACACCCAATCT
GACGAGTCTGTAAGCTGTGCAATTGAAAGCCCCCCTGAAGAAAAGGCTGTTACCAGTAGT
GTTCCTCCAGGGTCTGAGATGTGTTCATGGTTACAGGAGGAGGAGCTGTTGATGCTGCAA
CCATATGACCAGATGCTGTACTGTGCATTGCTCTCTGACCCATCTCCATTTTCAAATTGG
GTTGAAGATTATGCTCAGGATGAGGACCTCTGTCTCTGGAGCTTTGCCTGATTCTTTTTA
TTTCCTTTGATTTCTATTGACTGCTGTGCAGAATGCACTTCAAGTATACTATACTCACTA
TTATTACTATATATATGATTATTATCTCATACATTGGGATTGATTCTTTTGGTTCTTCTG
TTCACACTGTGTTGTAAGAAGTAAACAGTTCAGATGTAAAGGCCTGTCATTTTAGGTTGT
ATTAGTGGTGCCAAAATAGGCATCCCACCATATAAATGAAAATCCCAATGTCTATTTGAG
ATGCATCTAGTCTAATCTTAATATTTTTTTCAAAATTATACCTGCAGCATCATGTTTTGA
GGGTTGGGTGTATGTTGGATATGAGGTTAGTTGATGACACTCTCTGTGTTACAGTTTCCT
TCTTTGAAGTTTTGGATCCCTGTGTATTTGTTGATCCCTCTTGATTACCCAAGAATAGAA
TCTTATTTTTTGGAACTCAGAGGGACACCAAGTTTGTGAAATGACCTCCAATCCTAAGAT
TGTAACACCAAGAAGAGCTCCCCTATAATATCTTACTAAAATAGAATCTTATTAATATAT
AAATAATAATAATAAAAATATGAGTTTACCCTCCCACTCCACTTCTAACCTCTGCAATTG
TTTCATAACAGTTCCATTCAGTCTTTAGTTCTTATAGTTGTCTTGTCGCCTATCCTGTAG
TCCTTTAAGACTATTATAAGTGTTTCTGAATGTAATGCTC

>TcDREB43
GAACTCGCGACCTCTTTGGACGTATAAAAATATGCATTCTGTTTAATAGGTCCAGGCCCC
TCTGGCATCGGATTTGTGTGTGAAATTAGGGTTAATTAGCTGCAGTAGTGGCTATTGGAA
CGCACAATTGTCAGAATTCTGGTTTCAGCTAACTTGTTTATGTACTGTTTTTGAAGGATC
AATTAATTTTTCTAGGGTTTCTGTTTTGTTTTCCAGTTTGTTCGGGGTGTTACGAGGAAT
CGTTTCTAGGGCTTCTTCGTTTCCAGCTTGCGGAGGGTTTAATGAGGCATTGGCGGAGCT
ATTGAGTAGTTTCAGGACGGGGATTTTATACATCTCTAAAGGATGGCGAGGTTTCCCGGC
ACCGCATTGGATATGCGGGGCGCCCTGTCCTCCAATCAGAACAACAATCAAGCGTTGCAA
TTCAGCCCTCAGATGGCTCTGAGCAATGAGAATTTTCTGATGCTGGATTCGAACCATAGC
CCCTCGTCTTCCATGGACCTGGGTGGGCTCAACCCCTCCCTATCGTCTAACATAACGTCA
GAGTTTTCGTCGCTTCTGGAGTCTACTTCGCAAAATTCGTTCAATATTGGCATGGGATCG
CAGGCAGGGGTGGGGCAGAATGATATTTTGATGCCTGCAGATGAGTGGTCTGGTACCACA
AATACTTCTGGGCAGCAGCAACAGCAGCAGCAGCAGGTCCAGTCAGGGTTTCCTTTGATT
TTCCTGAATAACCAGCAGCAGCTGCAGCAGCAGTACCAGCAACAACAGTATCAGCAGCAG
CTTCTCAGGCACTGGAGTGACGCTCTGAATTTGAGTCCAAGAGGGCAGATGATGAAACAT
GGAAGGAATGATAGGAGGGGGGGGTTTGGGTTGCCTCGTCCCATGAAACTTTACAGAGGA
GTGAGACAGAGGCACTGGGGGAAATGGGTCGCGGAGATTCGCCTACCCAGGAACCGAACC
AGGCTCTGGCTTGGCACCTTCGACACCGCGGAAGACGCAGCTTATGCATATGATCAAGAA
GCTTTCAAATTGAGAGGTGAGAATGCTCGTCTCAATTTCCCACATCTGTTTCTAAACAAG
GCCTCTTCCGGATCCAAGGCTGCTTGTACCCCTGAGGAAGGCAGTTTGCAGCAAAAACCT
GATGGGGGAAGGGCTTCTTCAACAATCAGCCCCTCCACTAGCGCTTTGACTGCGAACACT
GCTCTCCAATTAGGTTCCTCTGCAGCCGAGGGTGTTTCAGACAGTGTGCAGGCCAAATCA
ATGGATTTAGAGGTGAAAACCGATCCGGTAATGTCTGCATATGAAGCCAAACAGATATTG
GCTGGTTATGTAGAATCTGGATCTGAGGAGGTTGTCAAAAGTGAGCCTCAGGATCTTCAA
ATCCATACTTGGCCCACCTCCCCTGATTTTCCTTGGGGAGATCTAGATGAGAACTGGTTG
AGTGGCGTTTCGCCTTTGGAAACAGATATGGCGTGGGATGTGCTTTCTACCACTCCACTT
AACAATAATATGGCGGCAGAAAACACACAACAGAAATTTGACACTCAAGGACAAGCGTCT
ATGGCGGTCCAGTCTCCACCCAGGCAGATGTATGTCTGGAGAGATTGCAAGTAGCTGCAG
TATCACTTGGCGATTTTCACAAGCAACAGGGTGTGGGGATCACTGATTAGTTGGAATTTC
AGGGGGTGTTTGCTGGATCACTAACCTCTATAGAATAGAAAAACTTTAGTCTGTGGCTTC
TCTTTAGGATCCTTAGCTTGCTTAATTGCTGCATTTCCCTTCTTACCCCTTTGAGTGTGT
AATCCACAGGTTGCATTTTTTGAGTCGACCCATGGATTCCCTCAAGGCCCAGCAGTCCCA
CAATCTCTTTCATGGCCAAGACCCTGTGATATGTTTAGTTTCCAGTGTCTTTCGCATCTG
ATTCGGCTGGTTTTTTTAAGCCTGTCAATGTACATCCTCTCTCATCAGAGACTAGTATCC
CCCCATGCATTATTGAATTTGAATTTTAGGACTTTAATCATTCTTAGAACGGTTCTTCCA
GTGATCTGGTTATTCACCCTGCCAATTTCTCACAAAACAGAGTTCCCCCCACCTGTCTCG
TTGCTAAACCAGAAATCCTATACACCAGCAATACATCTGCAGAGTTTCATGCCTGAGGAA
GGTGAAGACGGGTTTGAGTTTCAAGTATGAGACTACAGAATAGCTATGTTTGTTAAGTTA
GTAGATGTAGAATTATACAGCAGATCAGGAAGATAGTTTTCAGTTCTTCCTAATCCTACT
ATTGTCAAAGATGCATGGAGTAGTCAAAATTTATCTTTGTATTTCTTTATATGATTTTCT
GTATTTGCATCAAAGATTACATAAAAAAATGTAGAAGTAAGGTTCATCTTTGTATTTCAT
GGATTGATTTCTGTATAAATCTATGGCGCCATTACAGCATTATCTATATACTAGCATTTT
TTGGTTCATGCTTGCTTGCTTAAACCAGGCC


>TcERF44
ATCTGAACGAAAATTTCAAATGCAAGAAAGCATTGAATGTTTAATTTAGTAATTGATTGA
GCTTGGAAAGGAGAAGGGTTGGGTAGGGCTTCAATGTTAATGTTTATTCCCCTTTAATAA
ACACCTTTTATTTTCTTTCTCCCTTGTTCTAAAATAATATACCGTGAATGATTTTGGCTG
GCAGTGTTATTGATCCCATGGACAAAAACGATGAGAGAGATGAACATCAGACAGAAATCC
CAACGCATATTTATGTCAGTACAGACATTGCTGGTTTTCCGTCATCTGTTACACATTTGC
AAGCCTTGTATTCAGAACCCAACGTCCCTGATAGACTCAAAAGAAAAGATGAAGATTTCC
TTGAAGTTGCCCATCAAAATTGCAGTATCCAGTCGCGGCAGAAAAAGAGACAATACAGAG
GTGTAAGACAGAGACCTTGGGGAAAATGGGCAGCAGAGATTCGCGATCCAAAGAAAGCAG
CTCGCGTTTGGCTGGGCACTTTCGTGACTGCAGAAGACGCAGCCAAAGCATATGACGATG
CTGCCTTCAAATTCAGAGGGAAGAAGGCCAAATTGAACTTCCCAGAAAGAGCCTCTCTTC
CGGACCCTAATACTAATACTAATACTAATAATAATGTTTCTATCAAGTGTGGCCATGAAG
ATACAGCCGCAATCTCAAAACTACCAAATACCCCGTTCTCATATATTCCTCAAATGTCGA
CGCTGATCGACTTCAATGGCGCAATAGGTCACGGCACCGATTCCTTTGACCCGTCCCTGC
AGAGCAATGATTCCTTTCCATGCTTATCTCATGTCCCTCAGTATTTTCACAGTACTCCGC
TGAAGCATAATCGGGGAATTGATTTGCAGCAGGCTAATAAATTTTTTCCTTCTGATGCGA
TTCATGATATTTCAGGCTTTAAAAGATCTCATCACCATTTTGAAGATGAGAAAGCTGTAT
TGTCCATCAAGAGGGAGCCTATAAGTGTTGGTAGCGGACAAATTATCAGAAACCCTAGTT
TGAATGCATCAATGTCTATAGATCGCAGCATACCAATCTCCCATAAAGATGTACGTGAGG
AGCAGAAGCAGCTACATGTTCGCCAGCATTTATTCCACCCATTAATAAACGAGCAAAGCT
TTCAAAATTATGCAGAAAGTGTTTTTAATGAAACATTTGGTAACCCACCTTCAACTTCGA
GGTAGCGCTTTCTCGAGAGTGTTGGCATTTCCCAGATCTTCTCAATATATGATAAAATTG
ACAGAGAAGGAAAGCAGTGAATGCTGCAAATATCTTATGTGTAGTAGTTGAAAATTATTT
CATGTTTTCAATTCGTAGGATAAAATTTCCTTAGGTGCCTAGCAGACGTTATTACCACAT
GTATTTGTTTTTTTGTTTCTAGTGATTTTACATCCATGGAATGCAAAGTAGCATATCAGA
ATTCTTTACATATCAGTTTTTTCTGTGAATAG
>TcDREB28
ATCCAAGAAAAGAATATATATATATATATAAACAAACAAGTTTCCTGTACAATGCCATCA
TGTGCCAAGCATGGTCAAAATGCTCAAAGAGCCCGGGAGATACAAAGTACATCATGAAAA
CAGTCCAAGAGAGCCAAGTGGCTTCTCAACCCCTATGAGATCCCTCTGAGGGTGCACACC
CATGCCTAGGACTCGGGCTACGCTGGTGCTTTGAGTGCATGGAGGGCTCATGATCCCGAG
GGGCAGCTGTGGTCTCACCATGAGAATGACTCCTCATTAGGCGCTCTGCTGTCCTATACC
CTGCCAGTTCAGTACGAAGGGTAGATACCATCCTAGCCACATGCCAGACAGGGGAAAATA
TGTCGGTATGTCTACCAACTACTGAAGGCTCCCCTGCATCCACAAATAGCTCTGCACGGG
TCTTCTCCATAGGGATCATCAGGGTATCGGTGCATACCCTGCGAATCAGGTCTCGCCACT
CATCGGTGGTCTCTTGTGTTAAGAACGGTGATACCAACAGATCCCGCACCTTGCTGAGGA
CCCTTTTTCATAATATATCCCTTACACAGAAAAAAAGTATGAATGGATATATAACATGGT
CCCAAATGATGACCAAGAACCTGCGTTTCTACTTAGTTAACAGTTACTCTGGTTGAATGG
AAACGCTCTCCAGGGTTGGTTGGTTTCTGAGATTTTTCGAGTTTAATTTCCCTTCTCCTT
CTCCTTCATCTTCAAACATCATCAAAAGCTCCTCTATATTAATATCATGCAGCTCGCCTT
CGATTATCTCAGGAGCGGAGCAGTGCTCCACACTTGGATTGAAATTATTAACGGTAGGAT
TTTGAGGGTGACAGGAAGGATTATTGAGGCAGGCGGAAGGGCCATACATGATTTCAGCAG
CACGGTCATATGCAACAGCAGCCTCGTGGGCTGTATCAAAGGTGCCCAGCCATAGCCTCC
TGCCTCTGTTGGGCTCTCTAATTTCTGCCACCCATTTCCCCCAAGTCCGCTGCCTCACTC
CTCTGTAATTATACCGACCATTTTCAGGGCCTCCTTTTCCTTGCATGCACCCTTTTTTGG
AACCCCTGTGACCTGCTCTTATAGGTTTCCTAGTATAATCCGACGAGTTCATCCGCTGCC
ATTGTTCTAAAATCTGGGAGACCTTTTTCTGTCTCTGCCCGCTCGCTGTCTTTGCCATCT
TTGTTGAATGCTTCAATTTAAAACCTCAAAAGCATTGAAAAAATGAGATGAATAACTAAG
TTAGTTATTGTGGGAAAAGACTTGTTTGCTACGCAACCTACCTAATGGCCTCCCTCGATA
CATCCGTGTCAGTTGTTGACAGTTTCGTCGTACTGTCACGGGTGGAAGTGTGAAAAATTA
AAAGCAATTTGTTTATTTTGTCTGTGCGGCTGATCAGGACGAGTTTTAATAAAAGGAGTA
CGAGTTCCATTTTGCGCCG
>TcAP2c
CAAGGGAGGTGCTTGATGAGACATTTACAATTTTGTTTGACTTATTATAAGCTCTTCAAC
GCAGAGATTTTAAGCTTGCTCGCCATAGACCATGTCATGGATCTCTTTGTACTTGAACCC
TCTTAGAGACCAAGATCTTAGATTATAGAAAAGGAAAAAATCCTCCTTATATTTCTCCCC
TTAGCTTTAGAAAATACGATTCATAGCATTCTCTCATCAAGAGTAAGTGCTGATTATGGT
AGGGCAGTCCTGTATGAGGGGGTACTCTTGAGTGTCAAGATCAAGTTCACTGCTACACAT
CTGTAGACCAGTTGGGATTGGGATTTGGATATGCATGTCTGCTTGAATGTCATGAAATAT
ATGATCCATACTATTCCCAAGACAACTCATATCTTGATGAGAGTTGACATTAAGTATGTC
GGAGGCCTCAAACAGAAAGTCCATACAGCAGCCATCCGGATAGCTGAATTCCTGCTTTCC
TTGAGATAACTCTGGCTGATCAGCTTGAAACCCTGCACCAGAAGTCCTCTCCAACATTTC
TTTAAATTTTGTAGACTGGAACAGAAGCTCCACAGCTGTAGAAGATGACGAAGGAGGTAT
TTCTTCCAGATGGTGGTTATTAATATCATTCTCCAAGTTATAAGATGGAGGAGGAGGAGC
TGGTATTTCAAGAGATATGATGCCATTTTGGGATGGACGAAGATGTGTGATGTATTGACT
CAGATTAAAATTAGTAACAGCATTTAGCCCTCGGTATTCTATTGCGGCCATGTCATATGC
AGCTGCTGCTTCCTCCTCTGTACTGTATGTTCCCAGGTAAAGGTACTTATTACCGAATAC
TCTGCCAATTCTAGCTTCCCAACGTCCATTCTGATGGTGTCTGGCCACGCCGCGGTATTT
TGAGACGCCTCTTGAAAACCCACTGCTCCTCCTCCTGAGAGAAGCAAGATATTCTTCCTT
GGAAATGTTTTGCATATCCTGCAGCTCTTTGGTATACGTGGTTGAAGCAAAATTTAATGT
TGTTTCCGAACCCCAATACTTGAGAGCAGCGAGATCGTATGCATGTGCGGCAGTCTCTTC
GTCCTCATATGCCCCCAAATAAACTTGGCGGCCCTTCTTATTCTTGGTCTCGTTCCAGCA
GCTTTTGTCCCACAGATGCGCTTCGTATCGACCAGTCCATCTGTGCTTGGTGACCCCTCT
GTAGATCGAGCTCCGATTGCCCGCATTGGTGGTTGTACTGGACTTTTCTCTGGGCAAGCT
CTTTCGACTCCGCTTTGACTTTGGCTCACTCGACCCTGCTATTAATTCATCGCCACCTTT
CTGTTTCATGGCCGCTGTTAAGAAACAACACACACAGACAGAGAAAAAAAGAAACAAAAA
ATCCCCTGCGTTCAATAATCTCCAACAGGCGGCCCCATTTTAAAGCAAAGAGGGGTTGAA
GAATG
>TcDREB27
CTGCCTTGTAGTTGAAGAAAACTGACCCCTTGCCTTCATTTAATTATTTTCCATACTTGG
GATGTGGTTTTTTTTATTTTGAAGATATAGCTGTAGTATTTTGATGATGCTGGCATGGGG
TTTCTTGATCGAGCGCCTTTTGCAATAGCACCCTTTGAAGGGGCTTCTTTTAAGTGTATA
CGGTTACTGCTTCTTAATCTTGATTTTATACCTGGGGCATCCGGTTGTGGTCGAGTGCCA
TCAGGGGCCTTTGGTTCTGTTAAGCACTCTGCTTCGACTGCCTATAGAAGTATCTTTATC
GCATCTGTTGCAAGGGGCTTTTGGGTGTCATCTCTTGAATTGGCGGCGGCAGTTGTGGTG
GCTGGCGTCGTTAGGTCTGGAAGTTTGAGGCGGGCGTGGGAGCCGTAGAGAGTGCGTGTG
GCGTGGTCGTAGGTGAGAGCGGCCTCTCGGGCTGTGTCGAAAGTGTTGAGCCATTCGCGT
TTGCGTTCCTTGGGTTTCGTTATTTCGGCTACCCATTTTCCGCAGATACGTTGGCGAACG
CCTCTGAAATTACAAAGAGCCTTCTCTTTAATTTTTCGGCCATCTCTTGCCAAGGGGGCT
TGTGGGCGTGAAAGGGGGACATGTGGTCTTGAAACGGTGTTATCTCTTCTTGCCAGGGGG
ACCTGTGGGCGTGAAAGGGGGCCATGTGGGCTTGAAACGGTGCTATCTCTTCTTGCCAGG
GAAGCCTGTGGGTGTGAAAGGGTGTCAGCCAGGGGAGCCAATGTTTCCGTTAAACGTTGG
AGGGCACGTATAAGTAACCGCAGGGGGGGGCTCTGGTTCGGTTGCATCTTCTTGGGGGTT
TTTGAGCATCTAAAAATTTAAGTCCCAAAAATTTCTCGGGGGATGGCACTGTTAACCTGG
CGCTCTCTCCTCATGATGTCGGCAATGCGCCGTCTCTCCAGAATTTCACTGTGCGTTCCA
TATCATTCAGAGTCGTAGCTGCGGCTGTCGACAATGCATTAAATCCTGGTTGAAGCAGTA
ACTTTCTTTTTGGCGATAGTACTCTGTGAACGAGTTCTGTCGGTGCAGTTGAATTGGTCT
GCGTGTGAGCTACGAGGAGAGCTCTGTTTTCGGCATTCCAGCCGCTTCTACTTCTCCGGG
GTATGGTTTTCACAATCTTATCGAACTTACTTGCCATTTCGTTCTCTGAACAACAAAATT
TCTAAGTTTTAATTCCGCCCTAATGCAAGGGGGCTGAAATTGATACCGTATTCTGGATAT
TTTAATTTGAATGCGAAAGTAAATTTCCCGCTCACTCTCAAAATATCACCCACATCTGCG
CTTCTAAATTGAGACTAGGTATATGATATAAAGCTTTTCATTTTGGCTTTGTATTCATGT
CTAGAATAAGCGTTTAATTTATTAATGTTTTTATGATTGAACGTAGAGAGATTATTAGTT
CCTGCCATAGGCTGTCATAGGCAGGAATACTATAGCTTTCACTCCAATCAATAATTCTTT
GCTTCCAAC
>TcERF88
TGTAGAAATTCTCGTAGCTCATTATTCTTTTCCACCGTACAAATTCCAATCCCATCACCA
TATTAAATCATGAATAAAGATTCAAAGAATGGAGTAACCGGTCCCTGCCTATTTCAAAAA
TAGGCCTCATGAAGACCTTGGCCTCCATAACTCAATTAATTACATTTGATATCCTATATA
GGTGCAGAAGGGTGCACACACAGAAAAAATCCCAGCCACTTGGAAGGCTCAAAAGCATAA
GAGAAAACCCAAATGACTGATAAAGGACTCTTCTCACCGACTAATAAAATCTCTCTCAAA
AACTACCAAAACCCTGCCCCTATACATGCTAACTCATATATCTAGAAAAATAAGCAAGCC
ACCAAAACAAGGATCATATCAGTGTCTACACGCCACTTAGATTTAACACTAATTTCAACT
AAACTACACATTGATCTATCCATGCTAGTGCTTCAAGATCAAGGTCAAAATTGAAGCTGG
GAATGTCATTTTCAGCATTCAGCAAATCTACAGCATCAGGAAAGGTGGCTAAATCATTTG
CATTGCTACATCCACCCATATCAAACATCTGACCAAATTCCTCCATGAAATAATCATTTC
CAAATGTGCATGAGTGGACATCCTCAAAACCCTGTTCTCCATTGGTGGGAGAATCAGACT
GCACAAGAAAATCCATAGGAGAAAAAAGCGAATTCTCTTGCGTTCCTGAATTAAGTTGTT
GCTGCACATTTTGACAATCCATCAATTCTACAGTGGAAGGAGGATTAATCGGTAAGATGT
TGCTTCCTTCTGATCTCATAAAGGGCTCAGTTACATCTGATTGCTTTGAAATCGGAAAAT
CTTTACTCTCACACCTGCCACTGAAATCAGTCTCTTGGACACCACAGGCTTTACCAAATT
TCTGCAATGCAGACGAAGAAAAAATGCTTTCAAACTCTTTTTCAAATTCTGGATCATCCA
ATAAATTAGATGTTGACACTTCCAACACAGACGACGGTGATGCAATCCAACAATTTTCTG
AATCCTGAGATATGCAAGAAAGAAATTCTGAAGACGAAGAATGAACATCATTATCTTCTC
TATACTTGTCTAAAACCAAATTATAACTTTTTTCAAACTCCTTTCCATCTGCGCACTTGG
ATCTCGTTTCCACTCCACATGACTCCCTGTTTGTTATCTTACAGATGTCTTTCTTCACTG
ACTGTGTAGGTATTACGGAAACTGGGTGGTCCACTTCTGCAATTCCAAATCTTTTACCAG
AAAAATTAGTAGGGGCTGATGGACCCTTAATCCTTCTGGCTGCTTTATCATAAGCTTGTG
CAGCTTCTTCTGCAGTATCAAAAGTTCCAAGCCATAGCCTCACGCCTTTTGACTGATCTC
TAATCTCTGCAGCCCATTTACCCCATCTTCTCTGCC
>TcERF45
TAAAACTCTGCCATTCCTCCATTCTTCAATTTGGCAATAAATTCACCTTCTCTAAAGTCT
GTAATTTTTTGCAAGCGAAAATGATTTTGTGCAGCGGAGCGGAAGTCGAGTGTGTAGAAA
TGGACGTTCTGGATCGAATTCGACTCCATTTGCTCGGGGAATCCGACGGCTCGGATCGCA
GCCACGACTCCTCGTTCTACACCGGTTCCCCTGCGGAGTCGTGCTTGACTGAAAATTCTC
CGTCTACAGACGTGGATGCGGCGAATTTCAAAGACACGGCCTCCTGCGGGTGCACCCGCG
AGGACGAGAAGTTCATCGAAAGCGCTCTGGTGAAGGATTTAATCGAGGACAGTAGACGGG
AAACGCAGACGGACTGTCATCTGACGGCCGTCAAGAGATTCTTTTCCCGTCCGTCTCTTT
CCGTCTCCGTGCCGCGCGAGGAATGCTTCGCCTGGGAGAGAAATTCCGTTACTCTGGGTT
CATCGTCCGTCAGCCGGTGTCTGTCAGGCGACTGGGGGAAGCTTCCATTGGACGAGAACG
ATTCCGAGGACATGGTTCTGTACGGCGTTCTGAAAGAGGCGACGGAGAAAGGCTGGACGC
CCGTTACCCCGACGGAAACGGCCCCTGCGGTTCCCGTCAAGAAACAGACAATTTTCCGCT
ACGAGACGAAAGCTCAGGCGCAGTCCCAGCGGCCGAAAAAGAGCGGCAGGCATTACAGGG
GCGTGAGGCAGCGGCCGTGGGGGAAATTTGCGGCGGAGATTAGGGACTCTGCTCGGCAGG
GGGCTAGAGTTTGGCTGGGAACCTTCGATACGGCGGAGGACGCCGCTCTGGCATATGACC
GTGCCGCTTACAAGATGAGGGGCTCGAGGGCTTTGCTTAATTTTCCGCTCCACGTGGTAT
CCAAGTCAATGGATAATGATTATTTATCAACCAAATTCAGTAATAATGTGGGTAGGAAAA
GGTGTAACAGTGAGCAACTTGATAAGGTTGATGAAAAAAGATTTTGTCCAGTGAAAGTAG
AAGATCCGGTTGTGGTGGACGAGATGCCGAGCACAGCTGGCACTCGTGATGCCAGCTGTA
CACAATAATCCTATAACTAGGGTCGCGTATATATATATATTAACTTGTGTGGGGCTACTG
TATAGTGTATTTGATGATTAAATGGAATTATTTTTTTGTCCAACGAACAACCGGCATTTG
GCATTTAACAATCCCTTAACTAGGGTTGAGTATATATTAACTTGTGTGGGGTTACTGTAT
AGTGTATTTGATGATTAAATGGAATTATTTTTTTGTCCAACGAACAACCGGCATTTGGCA
TTTAACAATCCCTTAACTAGGGTTGAGTATATATTAACTTGTGTGGGGTTACTGTATAGT
GTATTTGATGAT
>TcERF87
AGGCAGAGGCAGAGGCAGAGGCAGAGGCAGAAGCTTCCATAACTGAAGCTTGATTTGGGA
TCCACTCTACATCAGAAGCTTCTTCTGAAATACAAGAAAAGGAGGTAGAAGTTGACGTCA
AACAGCTTTCTACTGTGTTGGGCTTAATCTTGGCATTTGTAGCAGACCTTGTCACAACTG
AATTGATCCCTGTGTTGGGTGTACTGCAGATCCGCTTCTTACGTAAACCCAAAGTATTTG
TCCAAGAGAAGTTAGTAGGAGCAGAGGGACCTTTAATTTGCCTAGATGCAATATCATAAG
CCTCAGCAGCCTCTTCTGCAGTATCATAAGTACCCAGCCACAGCCTAATTCCTTTTGATG
GATCTCTTATCTCAGCTGCCCATTTGCCCCATCGTCTCTGCCTTACTCCTTTATATTTGC
ATGTCTTCTCCGCTGAAGACATCAAGGTTGAGCTAGATTTGGGAAATCTCCCAGCTTTGA
ACCGCTCGTAAGCCTGCAACATTTTTCTTCCCTTCTTAAAACCCCTCTTCCCTTTGGCCA
TCTTCTTGGATTTCTTATTGTGAGGGGTACAAAACTCTTTCCATTTGTACGTATACTCCT
TGGAGCAAGTTGGAATTTCAACTTCATATTCCTCTTCAGAATCTGATACTGCAGGCGAAC
AATCTATTGGAATGTGGATCTCTTGAACCAGTCTCTTAGGCTCGTGTTCCACCGCATCCT
CATCACTTGAATAGTCTGTAGCATCTGGGTCAGTGCAGATTACTCTCAATTTCCTGGTGG
CAGTGACCACCGGCTCAAACTTCAACTCTTCTGTGTAAACTTGGGTATTGTTACCCTTAT
TGTGATTCTTCACTTTCTTGCCTATCTTGGGTGCAGCAGTACACAGAGACTGAGGAAAAA
GCTGAGCTCCAGGCATCTTTGTCTTGTAATTTAAATCCTCAGTCCGAAGCTATTTGGTTA
TGCCTATACCAATGAACAGAATCTCTGATTTCAACTTTCCAAGGTAGCCAGGTTGTTTTC
TGCATAGCTTGAACCAGATATATGTAAAGCAAAGGTTCAATGAGAGTGGAAGACTCCTGA
TTGCAGAGAAAGAGGCCAGGCCACAATACCACCACCGCCGAAAGAGAATGAATGCTAAAA
TAACACCGGATATGAATAGCCAGAGCTTCTGAGCTCCAACAGGGAAATAATAATAATCTC
GAGAGGATGTACTCGACATAAATCCAACACACACAGTACAATCACCACCACCACCACCAC
CAAACAGATCCACAACCAACTCACCGCACAAAAAAGTACCCTTAAAATCTAAGGACAGTT
CTTCTGGACAAAAAGAAGAAATGAGTGGCCTTTTCTGAAGCTGAAGAAAAGAAGAGAAGA
CGCT
>TcERF3
TGTAGATATAGAAAGGAACATGTTATAAAGATCACAAAGATGACAGCTACACTTAACAAA
CAATAATGGTATGCATTTCGACTATATGTTTTTTTAAGTCTAACAAATACATCTAAATAA
TTATTAAAACCATTCAAGCTGCAATTGCTCATACTATTTGAGATGCAATTTTTTGACACT
ATGGTTACGGAAATATTTTAATCACACTTGCAATCACATTTTATATAAGAAGTGTAAATA
ATGATGCAAGGATTGCATTATTACTGTAATTCACATCCCATATAAAAAGTGCCTCGATGC
AAATAATGACGTATAATAAACACCCCGAGACCTGGGCCTTAAATTTGACGGGCTACCAAT
GGCTGTTGCAGTGTCCTTTGTATTGGTGCATAGTCATATGGATACCACTTCCGCTCATCG
TTGTTGGCATTCTGGGTTTCATCTGAGCAGGCTGTTTCGTTGAAGCTTGGCCTCTTAGGC
TTGCCCTGATCCTTGTCATCAGGATGTGCTGAGGGTGGCATGAGTCTTTTGTAGGATCTC
CTGTCCACGGGCCTGTCCAGTGGCAATGAGGTGGGACTGGAACGGTATTCATCTGATGAA
GATGAGGCCGATTTGATGGTTGTGGGGGGGATAACTATTTCAAAGGAGGGGTTACTGTTG
GCTATTGCTGCCGCTGCTGTCTGGTGCAAAAATCTGCACCCACCATCATTTGGGAAGTTA
AGAACGGCCCGAGAGCCTCTCATATTGAAGGCAGCCTGGTCATAAGCCATGGCGGCTTCT
TCCGCAGTGTCAAAAGTCCCTAGCCACACACGGATGCCTCGCCTGTCGGAGTCCCTGATC
TCCGCTGCATATTTTCCCCATGGCCTGGTTCTCACTCCTCTGAAATGCTTCTCCACTTCT
GGTAACTTTTCATTTATCATCTTGATTGGTGTCTTCTGCTTCTTTTCTGGGGGCACTTCA
ATCTCTGATTTCCCCTCCTCCTCCTCCTGGCTTGGACTCCCATTATCATGCTGAGAGTCA
ATTGTTTTCTTTGTGGGTTCCCAGCCTATGTTGATTGCTTCCCTGAGAACCCCATACAAA
ACCATGTCCTCCGAATCATTCTCATCCAGAGATAAGAAGTTCAATTCCTCCGAGAGGCAA
CGAGGAAAAGCAGGGGGCCATATCTCAGAATCCTTGATGTTGCTCAAAAACTCGGAACTC
TGCAAATCCCACAAACCATTGGTGGGCACGAAAGTAGTAGAGCTGCTGAAATCGGGCTGA
AGGGTATCATTGCTTAACATCAATTCCCAGTTATTGTTATCGATTCCGAAGCCGCAGAGA
TCAGATCCCGAGTTTAATTTTAGGGACTCCATTTGCGGGCATGGGTTTCGTTCACAAAGA
CTTGAATTAGGCGAGGTAATATAAGATAGATTGGAGGGCCGGGCAAAGGTTCGTACAAGT
TGCGGAACAAATAAAAATAAATGGGAAAAAAAAGGCAACCTAGGTACTTAC
>TcERF4
GGGATTTACGTTGTATTTAATATATTTTAAGGTACTTTCAAGATTCTAATTTGATGTTAT
TGGTAAAAATAACATCTTTTTAAAAGTAAAAACATCATAAAACTTTTGAAAGATTTACAA
AAAATTGGGAACGTCCCCTCCAAGTCCCCAAGTCCCCGAAATGTTTGGGACATCCGGGAC
GTCACCAAAATCTAGGGAACGCGTCCCCGCATAACACTGGTTTGCTTTTCTCCTGTAGCT
TTAAAAATCCAATAAGCTTCAAAAAATGGCGTACTATCGCAAGTTAGCATCCTGGTTATA
AAATAAATATTAAGAGTAGAGTGCCTTGTGGGACACCTAATTGAAGGCTTATTTATCATA
TAAGTGCAAAAAAAGACAAATAACAACAACAGAAACGGCTAACATATCAAAACTGACAGT
TGTCTGCAGGAGCAAATAACAGTTCCAGGGTCTTACCCGAGACCTGGGCCTTAAATTTGA
CGGGCTACCAATGGCTGTTGCAGTGTCCTTTGTATTGGTGCATAGTCATATGGATACCAC
TTCCGCTCATCGTTGTTGGCATTCTGGGTTTCATCTGAGCAGGCTGTTTCGTTGAAGCTT
GGCCTCTTAGGCTTGCCCTGATCCTTGTCATCAGGATGTGCTGAGGGTGGCATGAGTCTT
TTGTAGGATCTCCTGTCCACGGGCCTGTCCAGTGGCAATGAGGTGGGACTGGAACGGTAT
TCATCTGATGAAGATGAGGCCGATTTGATGGTTGTGGGGGGGATAACTATTTCAAAGGAG
GGGTTACTGTTGGCTATTGCTGCCGCTGCTGTCTGGTGCAAAAATCTGCACCCACCATCA
TTTGGGAAGTTAAGAACGGCCCGAGAGCCTCTCATATTGAAGGCAGCCTGGTCATAAGCC
ATGGCGGCTTCTTCCGCAGTGTCAAAAGTCCCTAGCCACACACGGATGCCTCGCCTGTCG
GAGTCCCTGATCTCCGCTGCATATTTTCCCCATGGCCTGGTTCTCACTCCTCTGAAATGC
TTCTCCACTTCTGGTAACTTTTCATTTATCATCTTGATTGGTGTCTTCTGCTTCTTTTCT
GGGGGCACTTCAATCTCTGATTTCCCCTCCTCCTCCTCCTGGCTTGGACTCCCATTATCA
TGCTGAGAGTCAATTGTTTTCTTTGTGGGTTCCCAGCCTATGTTGATTGCTTCCCTGAGA
ACCCCATACAAAACCATGTCCTCCGAATCATTCTCATCCAGAGATAAGAAGTTCAATTCC
TCCGAGAGGCAACGAGGAAAAGCAGGGGGCCATATCTCAGAATCCTTGATGTTGCTCAAA
AACTCGGAACTCTGCAAATCCCACAAACCATTGGTGGGCACGAAAGTAGTAGAGCTGCTG
AAATCGGGCTGAAGGGTATCATTGCTTAACATCAATTCCCAGTTATTGTTATCGATTCCG
AAGCCGCAGAGATCAGATCCCGAGTTTAATTTTAGGGACTCCATTTGCGGGCATGGGTTT
CGTTCACAAAGACTTGAATTAGGCGAGGTAATATAAGATAGATTGGAGGGCCGGGCAAAG
GTTCGTACAAGTTGCGGAACAAATAAAAATAAATGGGAAA
>TcDREB46 
TTATTTTTATTTTTCACTCTTCCACACCTCACAGTACGACGAAACTGTCAACAACTGACA
TGATGGATCGAGACACGCCATTAGAAAGGTTGCGTAGCGAACAAGTATTTTCCCATGATA
ACTTGTTATTCATCTCATTTTTTCAATGCTTCTGAGGTTTTAAATTGAAGCATTCAAACT
AAAGATGGCAAAGACAGCGAGCGGGCAGAGACAGAAAAAGGTCTCCCAGATTTTAGAACA
ATGGCAGCGGATGAACTCGTCGGATTATACTACGAAAACTAGAAGAGCAGGTCACAAGGG
TTCCAAAAAAGGGTGCATGCAAGGAAAAGGAGGACCTGAAAATGGGCGGTACAATTACAG
AGGAGTGAGGCAGCGGACTTGGGGGAAATGGGTGGCAGAAATTAGAGAGCCCAACAGAGG
CAGAAGGCTATGGCTGGGCACCTTTGATACACCCCACGAAGCTGCTGTGGAATATGACCA
TGCTGCTGAAATCATGTATGGACCTTCCGCATCCCTCAATAATCCTCCCTGTCAACCTCA
AAATCCTACCGTTAATAATTTCAATCCAAGTATGGAGCACTGCTCCGCTCCCGAGATAAT
CGAAGGCGAGCTGCATGACATTAATATAGAGGAGATTTTGATGATGTTTGAAGATGAAGG
AGAAGGAGAAGGGAAATTAAACTCGAAAAATCTCAGCAACCAACCAACCCTGGAGAGCGT
TTCCATTCAACCAGACTAACTGTTAACTAAGTAGAAACACAGGTTCTTGGTCATCATTTG
GGACCATGTTATACATCCATTCATACTTATTTTAAATGTAAGGGATATATTATGAAAAAG
GGTTCTCAGGTTGTTTTTTATATTGTTGGAACTTAATAAATCTATTTATTATGTTGACAA
CTGTTTTATAATGGCAGCAAGGTGCGGGATCTGTTGGTATCACCGTTCTTAACACAAGGT
AAGTTTGTCTATAGATTTTACGTCTATTTCATTATTTTTGATATAGTGTAAAAGGTGGGT
TTTGAT


>TcA3Bz1
TCTATGTGCCGGCGGGGCGGAGCCGCCTTTTTCTCAAGGAACGACGAGGAGAAAGACGAC
CTGCGAAACCTACACCAACGGAATCATCAGCAAAGTTGACGGCCACATATTAGCCAAGCA
AATCAGCAAACCCTCCTCCAAATCTTCTGAACTCGGAGGTGCTGCGATCGAGTACATGTC
AAAGGAATTATTGATTTCATTATTGGAGCAACTTAATAAACATTGAGAAAGGATAAATCT
AGGGAAGAGCATGGAGTGTACTATACACTTTAGTGTATGGAGTTGAAATGCAAACATGAT
TTTCTAGCTCAATTCAGAAGGGAAAGTGAAATGGATTATGAATCACAGCTCAAGGTGGGC
CAATATGCAGAAATATGCAAGTGGGATGGACGATCATCTAATTCATGGATTGAGGCAAAG
ATTTTGGATATTGAATGGGCAAATGGAAGGGCACAGTTCCATATTTCCTTCATAGATGAA
AATGGAAAAGGAAAGAATTTGATCATTGATGAAGGTTACACCAAGTGCTTACCATTTGAT
GAAAATGGGGCTTTGATTCGGCCAAGACCACCAAGTAAGGTCTACTGTAATTCAGAAAGT
GGTGAAAGCGTTGCTCATCCTTTATTCAAAGACAACTGGCAAGCTGGGGACGCAGTAGAA
GTGCATTATGGAAATTACTGGAGACCTGGAAGAGTAGTTGAGATGTCATGTACAAAAGAA
AAAATGATATACTTTTATAATGGCTCAAATATCAAGGTTGATTCAAGCATGGAGATCAGG
GCACAAGTTACATGGACGGGCAAGAGCTGGTTTCTTGTCAATAATGAAGCACCTCAAATT
GGTGCGAAAGGAAGCTTCAAGAATAAATTTAAACCATATGTTGGTGAAGGTCTGTTGAGT
CCAAATAGGGAAGTTGTCACAGAATTTGTGAGAAATATTTTCACTGAACATCCTTCATTT
GCAAGGGCAATCCAAAGAAAGTGTCTTGGTCGTAATGGGAAAATGTCTTTCCCCGTAATG
TTCATGACTAATTATCTCTCAGGGTCAGAAGGTACAGTGACATTTGAGGACAGCGATGGG
ATTGCTTGGACAGTAGGGTGGTCTGCATACATGCAGTCTGGGCGTAGGCTTTTGTTCACC
ACTGGATGGCCTGAGTTCGCTTCTTATCACAATGCAAAAGATGGGGATGTTCTACTTGTT
GAAATATTGAATCCGAATCATTTTAGGGCTCAAATTTTACCAACAGAAAGTGGCATGTGC
ACCAACAAGAATGTCTTATATGAGAGAGCAGTTACTGAGGTAGTCTCAACCATAAATGAT
ATCTCAGATAGGGGGGCTAAAGAGTTTTGGCCAAGTGCACCTCTGCAAATCTTTCAAAAG
AGGGTTGGTAACATTGAACATGGCATTAAAACAAGGGAAAAAAAGCCAACTTATTTCAGT
CATGGAAGTTGTGGAACTCCACAACAAATTCATGGCAAACAAAATATATGTGGTCGAAAA
GCAGATGTGGATTGCTCACAATACACAATTGGAGATTCTCAATGTGATGGTCGTAATAAA
TGCACCAAATTCGAAGGGGCTTCTAACCTAACTGAGGCTTTAGTGGACAAACAGAAAATA
GTCTCTGGATCAAGGCAAACTGATTCTGCTCTACTTTCTATTAAGAGGGGGCTGTTACGA
TCTGATACACCAGAGTTCGGAATTGATTTGAAATCTTGTTTCTATCCTCCCTCTTCTAAT
TCAGGATTTCAGCATGCTTTCACTGGTGGCCGGCAGTATGTTGCCTCCTTCTGCCAGTCG
AGTGCAGAGAAGTGTTCACAGTATGTGTTCTGTGGTTTTCTATTCTGCATGCTTCATATT
TTGGAAGATCCTTCAGCTCCATACAAGCAGTGTGATTTTATTTTGCTGAATAGCAGTCAA
AGATGCAGATTCCCGGTTTCCCTCTGTGTTGCAGATACGAGATTTTGTCAGATTCATAAG
CAGATGGTGATGCCAAATTTAAGGCTGGTAGACACCAGTCATCAGGAGAATCCCTGTTGT
GGGAGATTGTCATTGTTAGTACTAGCAGCCACAGTTGCTCATGATCACCTGGAGTGCTTT
GGTCCTGAAAAAACAGGGGAAACTAAGAAAATCAACTTGGCTGATGATGGCATTGGAGCA
CGTCCAGTGCCGGAAGTTATGCTGTCTTCACCATTAAACACTTCCTCAGTAAATGTACTA
CATAAACAATTGCACCAGGCTTGTGAAGATGGTCCAAGTGATGTTCGGCCTGGAAAGGAT
TTTCCTGCAAGAGAAAAAGTTGGCTGTTATAGTTCAGGTATAGCTGAAAAGGTACAATCC
AATCATCAAAAGGGGTTGTGTGATTCTCCTGTCCAGTATGGTATGAAAGCATCTGAGTCA
AACAACACATCAGAAAGCATAAAAGATGAGAGTGATGGTTCTGGAACAAATGTCATGAAA
AGGGGAAGATTTCAACAAAGTCATGATTCTACACTTTACAAAGATATCAGTAGTGGACAT
GTTGAGCAGGGCTGCACTGAGAGAGTAGAGTGTGGTGTCTTAAGCCAGATGATGGACATA
GAGAGTACAGGGAGGGATATGCAAATAAAAGGAACCCTGTTTGAGAAAGAAATGTTTGAA
GGAAGTAAGTCATGTCCAAATGTTATAGTTGGGACTCCAAAAAACATGTTCAAAGAAGGT
ACATGTCAGGTCTACGACAATACTAACAGGCTTTCATTTACTGCTCCATGTCTTGGATCT
AATGCTAAGAGAAAATATTTTTGGCTCCATGGCGTGCCCTCTTTAGTGGAAATAGGATCC
ATTGATTTGACAAGGGTAGGCTTACTATGGACTCCTGTGAGATTGTTGCAATGTAGTGGG
AAGGATTCTTTTGCTAAGTGCCCTGACCACCCCCATTTGATGCCTATTATAGATTTAGGT
GACTTAGACTTCACAACCATGGGTTTGAAGTGCCCTATTCGTGAGCCAAAAAGAAGTGCT
GAAATCTTGAAGAAACACAAGCTGAGATTGGATAGGGAGGAATTAATGCCTAGGTGGCAT
GACCATAGCGTATCCTTTACTCAATTTGTTGGGGTAAGAAGGCGACCTTGGGGAGCTTAT
GGTGCTGAAATAAGAACTCCCAAGGGAAATAGGATTTGGTTGGGGACCTATCCTACTGAA
GAGGCAGCTGCTCATGCATATGACAACGCAGCTCACATTTTTAGAGGTGAAGGAGCAGCG
CCTAACTTTTCTCATGGATCCGAACCAGACTCTGTAATTGAACCTTTAAGATCCTTTACA
GAGCAGGCAAGTATGTTTAGAGAAACACCAAAGAGGAGAAGGTCAACATATGGCAAAAGG
AGAGATGAAGACAAGGGCCGACTGGATGAGAAGGCAGAAAAGAAGATGTGGAATCTCCCT
CGAGCAAAGAGAAAACACCCCTTACTATATGACAGTGAATCCCCTTCAATATATAGAAAT
AATTCATCACATTACATTGACACGAATAATAAAAGCTCTGGTGAAGGTGGAACTAGTCCA
GTTGCTGAGGTCGAAATCCATACTTTCATCTCCTACAAACCTGAGACGGGTACATCTAGG
GATCAGCACTCAGAGGAACTGTCTAGTGAAAAGGACTCAAAAATCATAGACAGAATTACA
AGAGTGTACGGTAAGAAACAAAAATTGAGGAAAACTGTTGACCTGAATAATTCCAGCCGA
AGTGTTTTATTTCCAGAGAGCACACTGGATAGAGAAGAAATTACAGATTCATTTCTTGAC
ATAAGCTATCAGAGAAAGAACTTTAGACACACTGCAACTTCCGTGGCTGGAATCCCAGAC
ATTGATGGACCTCTCGAGTATTTGAATGTTAAGCATAAACAAAATGACAATGAGCTTGAA
CCAAGTTATGATCACTACGAGCTGGTAGCAAGTGGTACAGATCTTGGTAAACACTATATA
GATGAAATAAGGGAGGCCAAAACAGCTACTGATAGTGAGAATAACTTTTCTTCCCAAGAA
CAACCTGAATATGTTGAAAAGACTGACAATGAATCACACTTCTATGGTGTGAGAAAAACA
TCTTCTGGCAGATTTGAGGCAAGTCTTTATGATAGAAATAGGAAGAAAAAGGTGTATATT
GGGATGTATGACAGTAAGATTGAGGCAGCTCGTGCAAGGGACTGCAAGGTAATAGAATTG
GGTATAGATTTTGTTCTGAACTTTCCCAAACTTCAAGAGCAAACTGATTTGAAAAATGAA
AGTAGCATGCTTGGTTCTGTAGTGCCCCAACCTTCAGTTAAAGCAGGGACACATTCTATA
ATAACCTCAGGGAAAAAAGTAAAAAGGAAGACATCGAATTTACTGAAGTTGCCTAAAGCA
AAAAGAAGTAAAGTAACAGTGCATTCTTGTGCCATGAAGGACAATGTCAGCAATTTGTGT
GAACCAAAGCTTGTGAGTTCTGAGGAGCAAGATTACGCTTTACTGCAGACTGGGGAAATA
GAGGTGAAAGATGCAAATACTTGCTCTTTGGCTTCTGCCCCTAATTTTTTGTCGATCAAG
AAAAATAGTCATGAAATAGAGAATACTTATGCAAACAGGGGAAAGAAGAAAAGGAAACCT
GTATCAGAATATGTTGACTCGTCTTTTAGTGAGATGAGCAAAACCAAAGATGGGCGGAAA
AATTCTCATCTCGGAGATCACTGTTCACGCCTTCCAAAACGGAGTTTGATTTCTGGGTTT
CATAGAGATTACAACATCGAGTCAGAGTATGCTCGTGTGTATAGAACAACATCTAAATCG
AGGGCTATGCAAAGAAAGAGAGGTTGTGACCAAGTCAATCTTGCTAATGAAAAGGACAAG
TTGGGTACACAGAAGGAAACTGTAGAAAAAGATGATTGCAATGCTGCGGATGAAGATTTT
GAACCGTACATGAATGAATTAGAAGATTGTAACATCTGCCTCCTAAGCCAAAATAAAGAT
GCAAATTCCCACTCACCTTCAAATGCAGCTGTCAATGAGAATGCACATTCATCACAACTG
ACTGTGCATACCTGTAAGTCAGATTTCAAAGAAGTGGTGAAGGTTGAGGATGATATTTTT
GATGATAACATTCCGAAGTATGAGAGGCTTAGTTTTGATGTTGAACCTGAAACTGATCTA
ATGGAAGAAGAATCTCATGTTCACTTTCCAAATGTAAACAAAGGAAGTATCTCTGAATTA
CTTCTCAACGCTAAAGTGAAGAAATCTAGATCAAGAAGAGGTTTTAATTTGAAGGATGTG
CACCTTATAGCAGATTCTTCTTGGCAAGAGGCAGTTTGTGATCAGAATCTGCAGGAAGAA
GCCCTCCCTCCTAAGAAACAAATTTGCACGAGTCGTCCTCAACGATGTGGGAGAGTAGGA
AGATCTCGTAAGTTCTGTCTATCAGGGGCTACTAAGAGGTCAGGCTTCACAAGGGACATT
GAATACAAAGGTGTATATAGTAATGGAAAGAAATTTCAATCCATATATTATAATCCTGTA
TTGAAGAAGCACACCTACTTGGGGACATTTCCTAACGGAGAAGATGCTGCTCGGGCATAT
GATCAAATAGCTTATGATCAATTTGGGACATCTGCGAAACTCAACTTTCCTCCTGATCTG
TTAGATCCAAATGAAACTCAAGTGACAAATCAGGAAACTGCTATGCATGTTCAGCCAGGG
CAGATGTCAGGTTCTCAAGAAGTCTCTGTTGTTGGGGGTAACCTTAATGGTGGCTTTAGT
TCTATGCACAATCAAGTAAGTTATGAGAGGGAAGCAGGGATTGTGGAAGAAGATGAAGCC
TCAGTAAGTGATTCTGATCATAACTATCTACAGCCAACAGAATACGTGAGGTGTCATTTG
AATACAAAAGACACTCATGGAAATGAAAGAACAAGTCCTGATGCAGATTTAGTACCTGGG
CTGCTTGTTGAGAAGTCAGACATGAAAAGGGTTACGCCTTTAAGGAGGATAACCTTGCCA
CCTGAAATGGGAGGTAAGCCTACTAATTATTCTGCAGAGCACCCAGACGTTGATGATGTA
AATGGTTTTGGTGCCAAAACTTCTTCTAGGGCTTGGGGTGAGCTTTTAAAGGCCAGTGAA
GTTCTAAGTTTTCCAGGGGGATAATAAACCTTATGTGCCAAGGCGTTAAACAACAATCCT
TTTGGTGAACACAACAGGATTCTGGGAAAAAGATACAATTTGTTTTTCCATCTGTAGCCA
AAAGATCCTTTAATATCAAATTCAGAGTGCCATTCATTCATGCTATGGTTTGCTTGAAAA
TGTAATAGAGGTTAGAATATAAAGTTCTGGCTCCAGAAATAATTTGACATGGGATTGTCT
CTTGTTTTCTCCAATGAATACACCCAGTATACAGATTCGGTATCGCATTTGGAAGTGCCA
AAACTTGAGTTGTCTTTGCAGCTATTTTTATGCACTCACAGTATATTTTCGGAGGGAAGA
TTTTGGTTGGTCAATTGTATAAGGTCATTGTAACAAAAGTTCAAGCATATGAATGTCCTT
TCACTCATGAAATGCCTCCTAATTTAATGTTAAAGTGAATCAAGCAAGCTGGTAAGCTGG
AACAACTTACCTGCAAGGTGGCCATAAATTCTGAAATTGCCAATTCATAAGAAGCGAAAC
TGTGCTGCTGAAGATTGTGAGCTCATTGTCTCAATTGAACATCAGAGTTTATGGCCTTGT
CCATGTAGTTGAATTCATCAAGAGTCTCTTATTTCTTCCTGTTTTGTACAAACATGTAGT
TAGTGCTGTGCTCACATCAAATTCTTATGTCTCTGCAACTTTTTATTGGCATCTATAGCT
GAGAGTGTCCTCCAATTCTGCATGAAAAGGTGATTTGCACCTAGAAGTGTTTGGACAAGA
CGGTCTCTATAGTAACACATTTTTTGTGCACGCATAATTTTTGAGTCGTTA

>TcDREB26
CCATTGATGAGCAAACTGAAAGCAGTATTCATTATACAGCTATAATTTAAATCTTGTAGT
AGTAGCGGCGTTGAAAACTTGCTCTTTGAAAGTGCACCAGGTTACATGAGTCGCAGAAAA
AAAAAATGGGAACCAAAATAAGGAAGATGAAGCTATTGCAGTAACATTTCTATAACCCAT
ATTATATCTTTAAAAAATAATCATTATGATCCGTGGCGATGTTTGCGTATCCCCCATGGA
AATGAAAATGAGGAAGAAGGAAAATTTTCGTAATCGATTCTAAGACCCGCACAACAGCTT
AAAAGAATGAAACGTGCGTTTGGCGTAACTCCCGTGATGTAATCCGAAGAGGGTTTATCA
ATGGAAATCGATAACGGATCCCCAAAAAAATGTCGTAAACCCTTGTTGATAAAATACCTG
GAAAAAAGGGCGACAAAGCAAAGCATTGATTTGTCATTGGAGGAAACCAGTGCGAGTGAG
CACGGCATTGCGGACTCTGCTGAGATCTCTGCCTTTGAGAGTCCTTCCAGCCCCCTCGCA
CATTGAATACGATGTCATTTGGCTCCTCGCCAGCTGCCGTGTAATCACTTCATGCGGCGG
CACCATCTCCTTTTCCTCCTCCTCCTCCTCCTGCCCCCCCTACTACTACTAGTGAAACAT
CATCTTCACAAGTAATTTCATTTTATTCGAATTATCCACAGGTTGGCCTCACTTCTCCCT
CCTTTTCAGCAATTGAGAACATACCACGCACGTCAGAATTGTTTTCGTGGAATCAGATTA
TGCATGCTTTTCCTCAGCACCAACAGACATTATCATTCCAGCAACAGATTTATCCTAGTG
CTGAATTGCAGAGGCCGGTCCAGCAGCAACAGCAGCAGCAGCAGGTCCAGTCAGGGTTTC
CTTTGATTTTCCTGAATAACCAGCAGCAGCTGCAGCAGCAGTACCAGCAACAACAGTATC
AGCAGCAGCTTCTCAGGCACTGGAGTGACGCTCTGAATTTGAGTCCAAGAGGGCAGATGA
TGAAACATGGAAGGAATGATAGGAGGGGGGGGTTTGGGTTGCCTCGTCCCATGAAACTTT
ACAGAGGAGTGAGACAGAGGCACTGGGGGAAATGGGTCGCGGAGATTCGCCTACCCAGGA
ACCGAACCAGGCTCTGGCTTGGCACCTTCGACACCGCGGAAGACGCAGCTTATGCATATG
ATCAAGAAGCTTTCAAATTGAGAGGTGAGAATGCTCGTCTCAATTTCCCACATCTGTTTC
TAAACAAGGCCTCTTCCGGATCCAAGGCTGCTTGTACCCCTGAGGAAGGCAGTTTGCAGC
AAAAACCTGATGGGGGAAGGGCTTCTTCAACAATCAGCCCCTCCACTAGCGCTTTGACTG
CGAACACTGCTCTCCAATTAGGTTCCTCTGCAGCCGAGGGTGTTTCAGACAGTGTGCAGG
CCAAATCAATGGATTTAGAGGTGAAAACCGATCCGGTAATGTCTGCATATGAAGCCAAAC
AGATATTGGCTGGTTATGTAGAATCTGGATCTGAGGAGGTTGTCAAAAGTGAGCCTCAGG
ATCTTCAAATCCATACTTGGCCCACCTCCCCTGATTTTCCTTGGGGAGATCTAGATGAGA
ACTGGTTGAGTGGCGTTTCGCCTTTGGAAACAGATATGGCGTGGGATGTGCTTTCTACCA
CTCCACTTAACAATAATATGGCGGCAGAAAACACACAACAGAAATTTGACACTCAAGGAC
AAGCGTCTATGGCGGTCCAGTCTCCACCCAGGCAGATGTATGTCTGGAGAGATTGCAAGT
AGCTGCAGTATCACTTGGCGATTTTCACAAGCAACAGGGTGTGGGGATCACTGATTAGTT
GGAATTTCAGGGGGTGTTTGCTGGATCACTAACCTCTATAGAATAGAAAAACTTTAGTCT
GTGGCTTCTCTTTAGGATCCTTAGCTTGCTTAATTGCTGCATTTCCCTTCTTACCCCTTT
GAGTGTGTAATCCACAGGTTGCATTTTTTGAGTCGACCCATGGATTCCCTCAAGGCCCAG
CAGTCCCACAATCTCTTTCATGGCCAAGACCCTGTGATATGTTTAGTTTCCAGTGTCTTT
CGCATCTGATTCGGCTGGTTTTTTTAAGCCTGTCAATGTACATCCTCTCTCATCAGAGAC
TAGTATCCCCCCATGCATTATTGAATTTGAATTTTAGGACTTTAATCATTCTTAGAACGG
TTCTTCCAGTGATCTGGTTATTCACCCTGCCAATTTCTCACAAAACAGAGTTCCCCCCAC
CTGTCTCGTTGCTAAACCAGAAATCCTATACACCAGCAATACATCTGCAGAGTTTCATGC
CTGAGGAAGGTGAAGACGGGTTTGAGTTTCAAGTATGAGACTACAGAATAGCTATGTTTG
TTAAGTTAGTAGATGTAGAATTATACAGCAGATCAGGAAGATAGTTTTCAGTTCTTCCTA
ATCCTACTATTGTCAAAGATGCATGGAGTAGTCAAAATTTATCTTTGTATTTCTTTATAT
GATTTTCTGTATTTGCATCAAAGATTACATAAAAAAATGTAGAAGTAAGGTTCATCTTTG
TATTTCATGGATTGATTTCTGTATAAATCTATGGCGCCATTACAGCATTATCTATATACT
AGCATTTTTTGGTTCATGCTTGCTTGCTTAAACCAGGCC
>TcDREB25
GATGTGGGGGGCAGTCATGAACTCATGAGTGGAGAGGTGAGCGTGAGTTTTTTATCTGGT
TGATGCGTTGCGAAGCAATTCCCCTTCTCTGTAAATCCCCGCTTCTTTGAATCCCGTTCT
GTATTTTTTCTTCGTCTTCTTCAGAGGGTCCCAATTTTTATTTGGGAGTCTCGGAGATTT
TTCTGTTTTTAATACCCAAAAGGTTCAGCAGTTGTGGGCGTTTCAGATCCAGATCCAATT
TTATTTCTTTTCTTTTCCTTCTTGTTTTTAGCCATTAGATGCAATTCTTCTCTGTAAAAT
AAGTAGTTGATCTGTTTTTAATATTTTGGGTTTTGTTTGTTCTCTGGTTGTGGCTTGATT
CCTCATCCAGACAGCTTAGGGGTAGATTGTGCATATAAGGAATTATAGGAGTATCCTATT
GTTCCAGTAGAGGCATCATTTCAGAGTCTCTTCAAGGGAAGGGGGTTATTTTTTTAAGAC
CTCGTCCCTTTTCCTAACACAGGCAAGATTGTTTTTTGACCTTGCCTCTGAATTGGGTTT
TTCTGTTTTTTTTTGGGGGTTTTTTTTTGTAGGCTTGGTATTTGTTTTATAGGCATATAG
ATCTGGCAACCACAGGTACTTGTCTGGTTTCGAATTTTGAAACAAATCAGCAATACCCGA
GGTGTGGAACTCCTTTGGAGAATTTCAAGTTTGGCCAGAGGTTTGATCATCATACTAACA
TGGCAGCAGGTAGAGTAGATTTTGGCAGTTGCAGCAGCACAGACTTGTTCATGGACCAGG
AGTTGCTGACGGCATTTGCACAGAATGTTTTCGCAGCTTCAAGCTCTGAGCTGCTCGAGG
AATCTTCATCCAGCTCATCCTCTCCTTTACATGGAGATATGGGGTTGGGTGGTATGCAGA
ATCTAGGAGCTCAAGAGAGACAGTTGCCTTGTTCTGGACCTGCTTTTTCATATGGGTCTT
GCTCTTTTCTCCCTAATGTAGAAGGACACAACCAACCTGATGGTCTGGTGTGGTGCCCAA
ATTTTCAAGGGCTAGAAACCACCGCCAGCCATTGTGGGGAATCCATTTCTGGGTCCAGCC
TGCAGCAGCAGCAGCCTGTGGCTCTGTATCAGTTGTACACTGGATGACAACAATCTGAAC
GTGCTTGCTCTGGAAAATCATGCTTATTTTGGAGAGACCGTTAAGTTTAAGCCATCTAAG
ATTTTGGTAGCTGGCAGAAATTTATCGGTCAGATATGGGGGGCACCATGTCCATCCAATC
AGGCATCCTCGGCTTGCACTTATTGCCAACCATCATCAATGATAATAAACCGTTGTGGTG
TGCCTCCTTCTGACAGGCTGGAGTACATCAACACATGTTAGAGGTGTAGTGAACTTTTCC
GGTGATCAGGATCTAAGATGTCTCAAGAACATTTGAACTATGTGAATTAATCCCCTACAT
GCACTAAATAGTTAATTCCAGACAAATGGACAAAACAGAGGGGAAAAAGATACTTCCACA
GACTGATAGGCTGATAGCTAATGCTGGCTGTATGCATGACTTCCACTTGTTGGTTTTTAT
TTTTGGCACCGCTTCCCTGCTTTTTCATATGGTTCTTGCTGCAGCAGATTCAAGCTCAGT
TGCAGATGATGCAGCAGCAGCTTCAATGGCAGCAGCAACTTCAATGGCAGCAGCAGCAGT
TAATGGCCTACCAACATCAGTCACAATTGAGGCAGTGGAGGGATGCGCTTGGCCCTAGAA
GCCAACCCATGAAACAAGTGGGTAAACCACACAATGGCACTGGTGTTGGCGTGTCTAAAC
CCACCATTCTTTATAGAGGGGTAAGACATAGGCACTGGGGCAAGTGGGTGGCAGAGATAC
GGTTACCCAGGAATAGAACCAGGCTCTGGCTTGGTACTTTTGATACAGCAGAGGAAGCAG
CTATGGCCTACGACAAGGCAGCTTACAAATTAAGGGGTGAACATGCGAGGCTAAATTTTC
CACCTTTCAAGCATCTTTTGCAAGAAAACTCCAGCCCATCCTGGCTAGGGAATTCACTCT
TTTCTCCTGCCAAACCTGTGCTGTAGTCTTCTGTTGATGCCAAACTGCAAGCAATTTGTC
AAAGCATGAAACAACAAGAACAACAACCAGTGTGTGCTAGTGGCAATGAAAATTGTACTA
GAGAAGCATCATCATGTGTATTTGACGAAGGAAAAACCTGTGCAGATGAGAATTTGGGCT
TTATGGGTGGTGATGTGAAGAAGCATGATTTTTGTTTTGTTAAATCTGAGACTCCGTTGT
TTTCTGATAGCAGCAATGATTCCACCATCACTGTAATGAATTCAGTTGGTGGGCCTGAGG
CTCCTTCAGGTAGATGTAATTCCGAGCCAGAGGCAGAGACAGAATCGGATACTTTGTGTA
GCACGCCATCCTTCTCTCCATCTATGTGGGCAGAGCTCGATGATTATTTGTTCAGTTTTC
CTTCCCTTGACGCAGACATAAGCTTGGATTTTTTTACCTCCGCAGCTTAAACATGCACTC
TTATGTGTTACCAGTGTGGATACATTTATTGTTAGGATAAATTTGGCTACCTAGGCTTCT
GCAATTAATTGTACTTGTTTTATGCATGTATGTAATGTGTTGTTAATGGGCCGGGCTGAA
ATTTCTTTTCAGCACCTGGAAATAGAAGTTAACATTTGTGAAAACATTGTTTATTGTCGT
TGTCATGTATCCATGGATTATCCATATGATTTTGGGTTCTTTGTAAGCGGACAGGCCACT
CG

>TcERF8
TCTACTGATTTGGGAATAGTTGAAGATTTGCTAAAACCCTTCATTTTAGCGGAATTTAGA
GAAGCCGCAGAGTGGCGAGGAAAGGAAGCCCAAAAACGCAACAGGGTCGACTCCAGAATC
GTTCAATACTCTTTTCTAAGAGGGACAATCTCGACATAATTTTGCTCTATCGCGTAAGGT
AACTGGAGCTGTTATTAATCCCATGGAGAGAAGTTTAATTGGAAAAAAGAGACAGAGGGA
TGAGCCGCACACCACGACATTCGCGACAGATGTTTCTGTTCGGGATTTCAATGGTGGATC
ATCTCGAGATGCACCAAACCTGATAGAGCAAGAAGGACAGACAAATCATTCAGAGCACGG
CGCGTTGGAGATCCGTCCAAATCTTGAATCAAACTCCAATCCCGAACAGCAGCAGAGAAA
GAAGCGGTATAGAGGTGTAAGGCAAAGACCCTGGGGTAAATGGGTTGCAGAGATCAGAGA
CCCAGTCAAAGCAGCTCGGGTATGGCTCGGAACATTCCACACAGCGGAAGACGCAGCCCT
GGCATACGATAATGCTGCCTTAAAATTTAGAGGAACAAGGGCCAAATTGAACTTTCCCGA
AAGAACCTCACTCACCTTCGCAGACTATAATATAAATAATGCTGGTATGAACTCAAATCG
TGGAGATGCCTTCATTCCGGCCGCAATTACGACAGCACCTGATTTCCCAATCCTACCTAC
TCCGGAAATGTCGGCGTTATTTCGACCTCATACTGCAATAGGACACGGCACCGCCTTTTC
TGACCTGCCTCAACGCTGTTACACCTCAGTATGTTCATCTGAATTTTGTGAACATGAACA
AAACGCCGAATCCCTGGATGATCTATTTAAAGGGATTGATCAGCAGCAGGCTAATAACTT
TCTTCAGCAGCAGCCAGATCAGTTAGCTGCCTCCTCTTTCCAAAGCCAGCCAATCTTTGA
TCATCGGGAATTTATCTTAAAGCCAGTTGATCATAACTCATCAATCCACATTAATTATGC
TCAGCAGGAGAACACTATAGCATCCCAAAGGGCGCAAACTTTTCCACAAGTTATTGATCT
GACACTTGGCAACATGGCTCCCGCTACATCTACGTCCGAATCCTGCGATGCTTCAGTAGA
TTTTCTTCAGCAAAATTGGGGCTTCAAAGATACGTGATAAGAAGTAAGTAAGAAACGGCA
CTTGTTAATTTTTATAAGAGATAGATCCGTAGGCAATAAGGATTTCTCAAGAAGATTGTA
ATGCTCAGTTGTTTTTCAAATGCAAGTGTTTTTAATATCGGGATGCTAATTGATAGGTAA
AAAGATGTATTGGAAGATATTCAGCTGTTTGGCGTTGGATCAGCTATACTTGGTCTCTGT
TTATTAGGGCTTAGATATTTTACGTGTTTTTCATTATAATTTAGGATGTGCATTGACACT
AAACTTCTTATTACGCTCGTAATCCTCAATATCCAGAAAGTTATTAGATTAAACAAATAG
CTGAAATATTTGGAATTTCTCTAAGGTTAGAGCTATTCTAAACAATCGAGTTTCTCGGAA
ATTTTAAGATGGTTTGCGAGGAGTACATATCTTAGCTGTGTCGTCTGTTGGATGATCAGC
AACGCAATTTATATCATTACTATAGTATAAGGTTCCTCATATACTTGAGGAATGCAATGA
TCAGACATGTAATCCTAAAAAAAAGCCAAATTGTATTATGTTTTATCCTTCATGCGAAAA
CC
>TcERF9
TCTACTGATTTGGGAATAGTTGAAGATTTGCTAAAACCCTTCATTTTAGCGGAATTTAGA
GAAGCCGCAGAGTGGCGAGGAAAGGAAGCCCAAAAACGCAACAGGGTCGACTCCAGAATC
GTTCAATACTCTTTTCTAAGAGGGACAATCTCGACATAATTTTGCTCTATCGCGTAAGGT
AACTGGAGCTGTTATTAATCCCATGGAGAGAAGTTTAATTGGAAAAAAGAGACAGAGGGA
TGAGCCGCACACCACGACATTCGCGACAGATGTTTCTGTTCGGGATTTCAATGGTGGATC
ATCTCGAGATGCACCAAACCTGATAGAGCAAGAAGGACAGACAAATCATTCAGAGCACGG
CGCGTTGGAGATCCGTCCAAATCTTGAATCAAACTCCAATCCCGAACAGCAGCAGAGAAA
GAAGCGGTATAGAGGTGTAAGGCAAAGACCCTGGGGTAAATGGGTTGCAGAGATCAGAGA
CCCAGTCAAAGCAGCTCGGGTATGGCTCGGAACATTCCACACAGCGGAAGACGCAGCCCT
GGCATACGATAATGCTGCCTTAAAATTTAGAGGAACAAGGGCCAAATTGAACTTTCCCGA
AAGAACCTCACTCACCTTCGCAGACTATAATATAAATAATGCTGGTATGAACTCAAATCG
TGGAGATGCCTTCATTCCGGCCGCAATTACGACAGCACCTGATTTCCCAATCCTACCTAC
TCCGGAAATGTCGGCGTTATTTCGACCTCATACTGCAATAGGACACGGCACCGCCTTTTC
TGACCTGCCTCAACGCTGTTACACCTCAGTATGTTCATCTGAATTTTGTGAACATGAACA
AAACGCCGAATCCCTGGATGATCTATTTAAAGGGATTGATCAGCAGCAGGCTAATAACTT
TCTTCAGCAGCAGCCAGATCAGTTAGCTGCCTCCTCTTTCCAAAGCCAGCCAATCTTTGA
TCATCGGGAATTTATCTTAAAGCCAGTTGATCATAACTCATCAATCCACATTAATTATGC
TCAGCAGGAGAACACTATAGCATCCCAAAGGGCGCAAACTTTTCCACAAGTTATTGATCT
GACACTTGGCAACATGGCTCCCGCTACATCTACGTCCGAATCCTGCGATGCTTCAGTAGA
TTTTCTTCAGCAAAATTGGGGCTTCAAAGATACGTGATAAGAAGTAAAAAGATGTATTGG
AAGATATTCAGCTGTTTGGCGTTGGATCAGCTATACTTGGTCTCTGTTTATTAGGGCTTA
GATATTTTACGTGTTTTTCATTATAATTTAGGATGTGCATTGACACTAAACTTCTTATTA
CGCTCGTAATCCTCAATATCCAGAAAGTTATTAGATTAAACAAATAGCTGAAATATTTGG
AATTTCTCTAAGGTTAGAGCTATTCTAAACAATCGAGTTTCTCGGAAATTTTAAGATGGT
TTGCGAGGAGTACATATCTTAGCTGTGTCGTCTGTTGGATGATCAGCAACGCAATTTATA
TCATTACTATAGTATAAGGTTCCTCATATACTTGAGGAATGCAATGATCAGACATGTAAT
CCTAAAAAAAAGCCAAATTGTATTATGTTTTATCCTTCATGCGAAAACCAAC
>TcERF47
CGAAAAACCTTCAAATGCTGGATTAAAACTATTCTTTTTCATTTACAATAATGGGGTATG
GTCTACCCAAAATTAAAAAACCCAAATACAAATGGTTTTGAATAAAACCAGATTGGGGAA
AAAGATCCCTCCCAATCCTTGAATGAAAATGGAAACAACATTAAACCTTCAATATAAACC
TTCTAAGCTTGGTCCTTGTAGAGTCCTCCATGATTTCTCCCCTCTTGCTCTCATGGCCTT
CTCCTCTCGAACTTCTCATGCCGGATCTTTGAAGCGCTTGTTGTATTGAGGAGGAGCTAC
TGAAGCATTGGATGTGTCGAACATAGATGGATCGATAACTTCCTCTGAAACTTTTTGCAA
GTCTTGGTGTGCCATAGTGTTAGCTGTATGAACTAAATATTGGCGAAAAAGCAGTTGCTG
CGGCTGCTCATTCACATAATTATTGTTGATTGACGAGATCTGATCTGTATACATTGATAA
ACTCAAATTTGGCTTTCTAACAAACTCCCCAGGATCGACAATTCGCTGGCTTTGAAACGG
AGAGACAGCGAACTGATCAATTTCAATATCATGCTGATGGGATCTTGTAAAGTCAGAATA
ACAATGAAAACTCTTATTCAGCTCCAGATCAATTGCTTTGTTTGAATTCCGCAGAAATTG
GGCATTCTTATCAAGCTCAGGAAATTGAGATAAACATGGGTCGGTGTAACCGATCCCCGT
CAGGTCAGAAAAAGCGGCGCCGTGTTCTAATGCACTACGAAGCTGCAATGGCACCGACAT
ATCAGGAGTGGCTATTGGTAAGAACGGGGAGTCTGTTACTGTCGAAGTTGCGGCTGGAAC
TTGTACACTGCCCGCAATGAAGATATCTTTATGATTTGAGTTCACACCGGCATTATTTAC
ATTTTGGTCGGTGAAGGCGAGAGAGGCTCTTTCCGGGAAGTTCAATTTCGCTCTTGTTCC
TCTAAATTTTAAAGCGGCATCATCGTAAGCTACGGCTGCATCTTCGGCTGTGTGGAATGT
TCCGAGCCAGACCCGAGCTGCCTTCACTGGATCTCGGATCTCTGCAGCATATTTACCCCA
CGGTCTTTGCCTTACCCCTCTATAGTGCCTTTTTCTCTGATGTTGTCTTTTAGAATTGGA
GTTCGATTGGAGAATTGCAGGGATCTCCATTGTGCCGTGATCTGATTGATTTCTCTGCTT
GATCTGAAGGTTTGGGGTATCTTGGGAAGATCCGCCATTGAAATCCTGAGAAGAAATTTC
TGTCGTGATTGTTGTCGTTTGAAAGTCATCTCTCTCTCTCTTTTTTCCAGTTAAACTTAT
TTCCATGGGATTAATAACACCTTCAGCTCCGATTACACGGGAGAGAGCAGAAACTATCTC
CTGATTGTCCCTCTTGGAACGCTCTGACAAAAGAGCATTTATAACGTTGAGTGTCTCTGG
ATTCAATATCCTGTTCGAGTTTGCTGCTCCATTCCTCGCCACTTTGTATCTCCTTATAAC
TCAGCTAAAATGGCCCTAGGATTTCGGCAAAGCTCAAACTATTCCCAAATCAGGTAAATT
CAATTCAAAGACGACGATATTGCTTACCCAGACTTCGACGTCTCCACCAAAATTCATCTC
GCGTGACATATTCCATATATTTTCGATCTATTCAAACATATAACAACCAGATGCATTATA
TTAGGGTTAATATCGATGCAGATTTGCTCCGTAGTCAACCTCAACCGCC

>TcERF5
AACACATTCATGATAAATTAAATGCACAATAATTATAATATAATTATATTTTGTTAGACT
ATAATTTGAAATTTTGATTTGACTCACTATATACAAAGTAATTAATTTACTAATTGATCA
TATCAATTTCGTTTACCCACAGACTGAGCAAACTACTAATAATAATAGTGTCCTATATCT
ATGACTAAATGTCTTAAAGAGATGTATGGTAAATGATTCTCTTTAAATCTGAATGCTCTA
GTTAGAATTTGAAATGCCACTTTGGTTACATGAATTAACATTTCAATCGATCAAGATCTC
GAAGCAAATCATTTTTGATGATTTAAAACGTGGAATGCCTGAGAAGCAAAGTGATGCAAA
AGCATCCTAGGCAAGTTAATTATCCGAGACCTGGGCCTTAAATTTGACGGGCTACCAATG
GCTGTTGCAGTGTCCTTTGTATTGGTGCATAGTCATATGGATACCACTTCCGCTCATCGT
TGTTGGCATTCTGGGTTTCATCTGAGCAGGCTGTTTCGTTGAAGCTTGGCCTCTTAGGCT
TGCCCTGATCCTTGTCATCAGGATGTGCTGAGGGTGGCATGAGTCTTTTGTAGGATCTCC
TGTCCACGGGCCTGTCCAGTGGCAATGAGGTGGGACTGGAACGGTATTCATCTGATGAAG
ATGAGGCCGATTTGATGGTTGTGGGGGGGATAACTATTTCAAAGGAGGGGTTACTGTTGG
CTATTGCTGCCGCTGCTGTCTGGTGCAAAAATCTGCACCCACCATCATTTGGGAAGTTAA
GAACGGCCCGAGAGCCTCTCATATTGAAGGCAGCCTGGTCATAAGCCATGGCGGCTTCTT
CTGCAGTGTCAAAAGTCCCTAGCCACACACGGATGCCTCGCCTGTCGGAGTCCCTGATCT
CCGCTGCATATTTTCCCCATGGCCTGGTTCTCACTCCTCTGAAATGCTTCTCCACTTCTG
GTAACTTTTCATTTATCATCTTGATTGGTGTCTTCTGCTTCTTTTCTGGGGGCACTTCAA
TCTCTGATTTCCCCTCCTCCTCCTCCTGGCTTGGACTCCCATTATCATGCTGAGAGTCAA
TTGTTTTCTTTGTGGGTTCCCAGCCTATGTTGATTGCTTCCCTGAGAACCCCATACAAAA
CCATGTCCTCCGAATCATTCTCATCCAGAGATAAGAAGTTCAATTCCTCCGAGAGGCAAC
GAGGAAAAGCAGGGGGCCATATCTCAGAATCCTTGATGTTGCTCAAAAACTCGGAACTCT
GCAAATCCCACAAACCATTGGTGGGCACGAAAGTAGTAGAGCTGCTGAAATCGGGCTGAA
GGGTATCATTGCTTAACATCAATTCCCAGTTATTGTTATCGATTCCGAAGCCGCAGAGAT
CAGATCCCGAGTTTAATTTTAGGGACTCCATTTGCGGGCATGGGTTTCGTTCACAAAGAC
TTGAATTAGGCGAGGTAATATAAGATAGATTGGAGGGCCGGGCAAAGGTTCGTACAAGTT
GCGGAACAAATAAAAATAAATGGGAAAAAAAAGGCAACCTAGGTACTTACCTATCCAGCT
ATCTCAGCTCATATTATCAAAAAAATAAAAATTTG


>TcERF48 
AAAAAAAATGCCTGCAATGCATGTGTTGTGTATGTGTGATGGGTGTGTGTATATGTCATG
AATCGGTAGTAGGCAAAATAGATTAGATCCGCATTGAATTGACCATTCGTAGAAGGTAGT
AGTAGGCATATGCACATTCATGGAATGGCTAGAGAACATGCATAAGCGCAGAGGTAGGAA
AAGGAGGGAAGAAGATGGGAAGGTGGTGATGGGCGGGAGGAAGAGTGTGGAAGGCAGCCA
TGGTTGAGGTGGGTCCTTCGGATGGACTTGAAATACAATGACCCCACTTCCTCTACAAAT
TAAACACTCACTCCCATCCTTCAATGAACTGCATTCTACTTAGTCTAGTCTCTCATCTGA
GTGAGCAGCCACTTAGCTATAGACTGAAAGTTAAAAGAAAATTGTAAAGCATAGGAGCCA
GGCAGAGGGAAGCAGAGGAACCAGGCAACATCATGGCTAGGCCCCAGAGATATAGAGGAG
TACGCCAGAGGCATTGGGGTTCATGGGTGTCTGAAATTCGCCACCCCTACTTGAAGACTA
GAATCTGGTTAGGGACATTTGAAACAGCAGAGGATGCAGCCAGAGCCTATGATGAAGCTG
CAAGACTCATGTGCGGACCAAGAGCTAGAACTAATTTCCCATTCAATCCCAATGCCCCTC
CAACTCCGTCATCAAAAGTTCTGTCCTCCACACTCACAGCCAAACTTCATCGTTGTTATT
TGGCAGCACTGCAGGAACCCAGATTGGGACCATCAAAGAAAAATCCCACCGTCACTGCAG
ACCAAAGTAACTATATACATACTAGCAATCAGTCCCTCGCTTGCCTCAAATTAGACTCTG
AAAGTTCCAACGATATTGGTATTTGGCAGAAGAAAGCAGGGCCAAAACAATGCGAATCAA
ACTGGATGATGAAAGTGGAATTGGAGAGCAATCAATATGGAATGAGTGCCACAGATGATG
ATATCACACAAATGATTGAGGAGCTACTTGACTGTGGATCCTTGGAGATCTGCTCCCCAA
CTGCTTCTGTTGATTCCAGTATTACTACAACAGAGTCCATGGTTAATTACGCCTAATGGT
GACTATGATCTACTGGCAGCACGAAATTTGCAAGAATCCTTAATATGCAGGAGATAATTT
CTTTTTGGCTGCAATTTTGTGCGGTCACTGCACTGCAAGTTGGTACTTATGGTAGACCGT
GGAGGCTGGGAGAAATTTTAGCTATCAGTGAAGTTCTAATAACTCATTCAGGCCTTCCAG
TCAAAATTTGAACTAGTATGGTCCAAATTTGAGAGATAGAAATCTTAGATACGATCTCTC
TGATCTTTTTCTGCATTCCAAAGGGAGATATTTATAATTAAGTTTCCATATATATATAAA
TAGCCCATTGGCATGAGTATCTGCTAGCTTCTTTGTTGAAGCTTGCTTCAATTAATGTAT
ATCTACAAAATTACAGATTATCTGCAGTCCAATCGATAGCTCTAATTTACTTCGTAACAG
TTGATGGTTTGACAAATACATAGTTCGAAAATGTAAGGATTAATATTTCTTACACAATTA
TAGGTGGAGCTTTAAGCTCTTTTATCCATGAATCCTTGGCCGTTTAGAAAATTTAGCAAA
GATTTCACGGGATTACACTTCTCTGTTTTTGTCAGTTTCATGACAGAGACTTGTAGTTTA
GTAATGAATCGCTCACAAGCTTGGGCACCTAATGAGATTGAATTAAATCTTACAAAACCC
AACAATAACTTTTTGAATTTTCGATAAATGCTCACCCTGATGATGGGAACCGAAATGTTG
GTGTTAATCCTCACTATGCAGCGTATCCAGAAGTTTCAATCTTCATCTGACCTGCGATTG
TACTTAAAATCTTTCATTTGAATCCAAGTAGCGAATAAACTTTTCCAAGAATATTGGTGA
ACCATGCAGAGTCTTTC

>TcERF86
GAAAGAGGATGTGGTTGGGTACGTTCAACACAGCAGAAGAAGCAGCCATGGCGTACGACA
AAGCTGCTTTCAAAATGAGGGGAGCTCATAAATTTCTCAACTTTCCAGTGGAAATGGTAT
CCACTGCATTGGCACATGATGAGATTGCATCATCAGTCGAGGGGGTGAGCAGAAAGAGAG
CGTGCGAGTTAATATATCCAGAAGAGGAGCAACACCAGCAGCAGCAGCCCCATCTCAAGA
AGATGAATACTCAACAAACTGAAATTTGGAGCTGTGATGGAACGGAGGGAGATTCAGATT
TTCTGGAAGAATTGCTTCTCTCTACGGACCCCGACGAATTCCTTCGCTTCTTAAAATATG
GATAGATAGCTATGTGTGGGCTCGGGAAATTCGTTCTCCATAGCTTGACGAATTTCTGTG
CGTTTAGTGGAGTGATAATTAACTCGGTGAACTTTTTTCTGGAATAATACACAACCAATT
TTGTAGAATGTTCAGTGAATTCCTTTGATTGATTGAAAAAGTGTTCGACACTGTTATTTT
TGCTAGGGTGATGATGAAATGATCAACGCAGTTGGGCTAGCAATCTACGGAAGTTAGGAA
GAAGGGGAAAGTCCAGGTTATTATCATATCATCTTAGGATGTATTGTACATTTTATTTGG
AGGCCGAT
>TcERF49
CTAACTCCCACGTAAGTTGGCAGCTGACATCAAATAGTTGTTTTTCCATAACTTATTAAG
CAAACAGTGTGGCGCAGTGGTTGGTTGGTTTACTGGCATCTCGGAAGTCACGGATTCGAA
TTTTGGAACAGGCTGCGCTAACGTGCGTGATCGTTAGGCACAGCCCAAAAATATTATTGT
AGGCCGGCGCGACAAAGATACCCGTCTTCTTGACGAACAGAAATTAAACATGCTATTCAG
CCCGACTACTCTGTGGATAGCAGCAACTCTTCTAAGTATTCCACACCCAGAACATCTAAT
TCTAACACACCTGCCTCTTCTTGCCTTTGGCCAAACATTTTTACCGACTTTCTTGCTTCG
TCACTGTATTTGTATTTGTACTCGTCAAAACCTGGGCTTTTTGGATCGCTGTCGGCAGGC
TGTGCTGATGGCGGCCTTCTTGTCTTGTATGACCTCCTGCCAATGGGTCTCTTCAGTGAC
GATGAGGCGGCATTGGAACTGTATTCGTCTGAGCTGGTTGACATGATTTCAGAAGAAATG
TTTGATGCCTGCTGCAATGATTTACACACAACATCAGCAGGGAAATTGAGAATGGCCCTA
GACCCTCTCATGGCGAAGGCTGCCTGGTCATAAGCGATGGCTGCTTCTTCTGCAGTTAGA
AAAGTTCCGAGCCACACGCGGATGCCATGCCTGTGGGAATCCCTGATTTCTGCTGCATAT
TTCCCCCATGGCCTTCTCCTCACTCCTCTGTAATGCCTCTCCCCTTCCACCCCTGCTTCC
TTCTTCTTCTTTTTCTTCTTTTGTGGGGACTCAGCTTGCACTCTGTCCTCTTCACTGGTA
ATACTTTTCAATGTCGGTTCCCAACCCATGTCGATTGCTTCCCTGAGAACTCCATACAAA
ACCATGTCCTCAGAGTCGTTCTCATCAAGAGGTAACGAGCTCAGCTCCGCAGGGGGCGAT
GGGAAAGTGCACATCTCGGAGTCAAAAGTCGTAGAAATTGCATTGCTGGAGAAACACAAT
TCCCACATGTTGCCATTATTATTACTTGAAATATATTCCCACATACTTCG
>TcERF85
GTTGGTTAACTAATTGATACAATTCTCATTGCATAAGGGAAAAAAATGTTACAAACAAAA
CAAAATTAAGGTATAGAAAAACGGAAATAATTATGTTATGGCCTCAAAAAATTGAATCAG
TAAAATAATTGATTTGAATAAAAACCTGTAGATGAATATGATGTGCTTATACTTGTTGTC
GTTGCATGGCACGCAGCGGGAAACTTTATAAACTTAAAGAAGAAGAGATCGAATCGTCCA
CTGTCGCAGACATTGAAGAAAAAAGATGTTGAGATGAGAGGAAACTCCAGTTCACCGCAG
AAGCAGCAGCAGAGGAAGATGCATTACAGAGGAGTGAGACAAAGACCCTGGGGTAAATGG
GCCGCAGAGATTCGCGATCTACAGAAAGCAGCTCGAATGTGGCTCGGAACATTCCACACC
GCTGAAGATGCAGCCAAGGCCTACGACGACGCTGCTTTAAGATTGAGAGGATCCAAGGCC
AAACTCAACTTCCCAGAAAGACCACGCTTGCCGCAACATAACAAAAATCACAGTGTGGGT
TTAAAGTGGATTGACGATAATGTCGATACCAATAGCAGTTTCGAGTTTCCAGCCGAAAAG
TCAG
>TcERF50
AGATTATTGCCTACCTATGAGCGTGTAAAAAGCTTAAATAATGCTGAGAATATTTGTAAC
CGTATGGTGAGAGAAGTGGGTTTGATTTAAAGATATAAGCCCCCATCCTTCACGGTCGAT
TGAGCTCTACAAAAGGACGAACACTTTGGTAAAAATTTATCCTGGAGGTAACGTTAATCC
CATGGAGACCAAGGCAGACGATGCGCCCACGAAACAGAGGAGCCACGAAGAGGATCGGCA
GCATATGAAGGCAATCACACAACGCATGAGAGTCATCACAGAAATAGCTGGTCGCCCATT
TTCCGCAGGAAACTTGAGAACAAATATTTTATTGCGCCAGACATTGACGAACAAAGATGG
TGAGATCCGTGAATTTGTCGAAGAAATCTCCAGTTCCCAGAAGAAGAAGCAGCAGAGCAG
GAGGCATTACAGAGGAGTGAGGCAAAGACCCTGGGGTAAATGGGCCGCAGAGATTCGTAA
TCCAAAGAAAGCAGCTCGAATATGGCTCGGTACATTCCACACCGCTGAAGATGCAGCCAA
GGCGTACGACGACGCTGCTATAAAGTTCAGAGGATCGAGAGCCAAACTGAACTTTCCAGA
AAGTGCCAGCCTCACTGACTGGCATAAAAATGACAATGTCGGTTCAACGTCGATTCCAGT
AGCCATGTCAACAGTAACTGCGGATTCCCCAGTCACACAGATGTCTGCGCTGGTGGAGTG
TCGCGGTGCGATTGCACACGGTGCGACATTTTCTGACTTGTCCCAACGCCGTCATTCCTC
AGCATGTTTGTCTCAATCAGCTAACTTTTATTATGATCAAAGCATTTATGTGGATCCGGT
AAATAATTTATTTCCTTATGACGCAAATCAGCGATATTCTGGATTTACAAGATCTCAGCA
GCCACAACTGCACCAGATCATGTCCATGTTGATTCATTAACTCCTGACCAATTTGATGAC
GGCTTATCAATGTATCTACATCAGCTACAGCGGCATATGCTTCATGGGCATCACTTAGCA
CAGTCAGTTGACAATATTGCACAAGAAAAGTATAGATAAAACATCATATTGACTTCATAA
ACGTCTTGCACCAAATTGCTAAAAATTGTTAGTAGTTACTCAACAAAACATCATTGCCTC
TGCCATTATCTTTGACGAAAAGTTGGAAGCAACACTTTTTAATTATTACTTCTAGATGCC
ATATTGTTATAGTGAAGATAAAATTGTTTTTATTTATTCCTCATTTAACATAAGCATCAT
TTTCCTTGGGC

>TcERF51
GTAAGATTGAAAAAAACATACAAACTGAACTAGCCAAAAACAAAAATTATTCTCCATCTC
AGATAAACACAAAGAACTCGCAGAAGATTCACAAAAACATAGATATATGTTCATGGAAAC
ATTATTTCACATACACAAAGTGCAAAGCAGTATATCTAGCCTCTGGATCTAAATACTGAA
ATTTATTCCCTGTGCACAGTGGACCTCTCAAACCCAGACTTCTGTGAAATGACCAGATGC
ACATTTAATTTAAACTGATCCAGTTGTACCAGTTAAAATGTGCCACTACATACTAAACTA
CCCAAAATAAGATGGCTAGCCACATTTTCCAGAGTCAGATGTAGGACCTTATCAGTTATG
ACTGAAATTAAAGCTCCAAACCTAAGTCTACTGCTTCTAAAACCCTAAGGAAATAAATTG
TCTGCAGTTTGATACAAACCAAAGCAAACAAACGAAGATCAAGTTGCCTATCTCACATAC
GGGGCCAATATAAAAAAGTAGTCTCGATTCCTATAATATATTTACAGAGGCAACAAACAA
GGGCCCAATCAGTAAGCAGTGTCTGAAACATGCACGGCATCAAAACTCCAGAGTTGCAGA
GAATTGTCATTGTCTTCAACCATCCCCATGCCTTGCAGTGACTGATCCATGTTCATGCTT
CCTTCAAAATATGGTGGCATCTGAAAATACCAGGTGTAGGGCTCCAGCGACTGCAGATCC
TTGGCCAACTCCAGCTCTGACTTTACTTCACCATTTTTGGGGGTTTTTCCCTCAACCGGA
GGAGGTGGTGGTATGCCATCGGAAACATCAGTCACTGCAAAATCAGACTCATCACAGCCA
GTGAATTTCTGCGGTGCAGACTCAATTTCAGGGGTTTTAGAATCAGGGATCCATGGGACC
TGAGAGCTGTCAAAGGATATGCTACTGTTGTCCGAATCAAAATGCATCCCTCCTTGATAG
TTACTTTTCATGGAGGTTTGAAAAGCCACAGGTTTGTTTTCAGGAACAGCCATGAGATTC
TTAGACTTCATCGGCTGGCTGGCAGTAAAACTCGAACAATAACCGCCTGGCTCAGGCTGC
ATATTAACCTTGTCTAGACATCCTAGATTGTCAAATTTTGGGTTTATACAACCTTGATTG
AACTCAAAATCCATATTCTTTGGGGCATTGAAACTGGATTTTCCAAAACCCTGAAAAAAA
TCTGTTTGGGGGGCAAATGACTTTGTTTTCTTCCGTGAAACTTTGTCTTTCCCCGAGGGC
TTTTTATTGCTTTGGAGTGACTCGTCATCAAAATTAACCTTAGCTTTCTTACCTCTGATC
TTCCTCGCGGCTGTATCATATGCCCTGGCTGCCTCCTCTGCAGTGTTAAAAGTACCCAGC
CAAACCCTCACGCCCTTCCTAGGGTCCCTAATCTCTGCAGCCCACTTTCCCCACGGACGC
TGTCGGATTCCTCTGTACAAATTCTTTCTCTTGCGCCCTGCGCTCTTGGCGGCAAGCCCT
TCAAACTCTGGTGGCTTCAATGCAGAAATTACTGCACCATTTCCTCCTGAAGGAGGAAGA
AGGTCCTTTGCTGACAGCCTCGGCTCAAAACAGGTCTCGTCGTCGAATCCCACAAACTCA
TCGTCCGAAACCCCGTCGAAACCCTCCAACGATTTACTCTCAAAACCCCCCTCCGGCAGC
TTATTACCGCCATTGATGTAGTCGGAAAACTTGTCAAAATCGGGCCACAGATCCTTCGCA
GTGACGCGCCGGGATCGGCTGGAAGGTATAAACTCCGATATAATTGCACCGCCACACATT
CTTTTCGATTTTCTGTTTCTCTCACACCAAATACAAATGCAAATGAAAATAGGTACTCAC
AGTTTCAGGTTCAAGTTCCAAGTTCGAGCTTAATTTTTTTATCAAGACTGAACCACCGGC
AATTTGTAGACCAGCGATGCGGAGTGAGGGCCCACGTGCAGCAGCAAGTTGCGAGGGCGA
TAACGCGCGCCTCGAAATGCGGCCGGCTTTCCGAACGGACTGCCCTTCCGATAGGCGCGA
GAGAGATTAAAAAAGGCGCAGTACCTAATAGAGAGAGGGTCGCTTTCGACGCACGGGATT
AGCCAGTAGCGCTGTCGTG

>TcERF52
GTCCACCTTCATTGTTCCAGTTTCCGCACCCTCAAAAACCCCGCTCCTCTGCTCCTGTAT
TTTTTCCTTGTCTTTGTTATTCTGCTGTGTTTTCTGGCATCAATGGCTCCGAGAGAAGAC
GTCGGGCAGGCGGCCAAAGAGGTGCATTTCAGAGGTGTTAGGCGGAGGCCGTGGGGTCGA
TTCGCGGCCGAGATCCGTGATCCGTGGAAGAAAACCCGCGTGTGGCTCGGCACCTTCGAT
ACCGCCGAGGAGGCCGCCAGGGCTTACGACAATGCGGCCAGGGCTCTGCGCGGTGCCAAG
GCCAAGACCAATTTCACCTCGACCGCGCGGGATAATAATATTCATGGTAATAATATGAAC
CAGAGCAACTCCAGCCCGAGCAGCACCATCGATTCGTGGTCGAATCCCAGGAGCGTCGTT
GTTTCTCGATCTGGCGGGCCTTCGGACTGTTCTTCTTGGAGGAGCTTCTACAGCGGCAAG
TATTTGGAAGCTGCCGCAACCAGTAACAGCGGCAGTTTCGGCGGCGTCACCGTTGCGGCG
GCTCATGCCTGGAAGCCAATTTACGTTAATAGGGCTACTGCGCCTATGGCGGACAATAGA
GCTTTCGACCTCAATATCTCTACTCCCGATTTTGAACGCACGGAAGAGAGGCCTGTGCGG
CTTGGCCTCAACGTGAGGGCGCAGGAAAGCTTCAACGGACCTCTTCTCAATAATCCCTTC
GAGTGCCTCTCGGAGGTATCAATTCCTGGAAAGTTGCTTCTTTTCGAAGGGATTGCGTCT
CGCCCGGAGAAAAAGCAGAGGGTTTGCGCGGCGAATGACATCGAGGGGGCCTGTAATGGG
AGGGAGCAGTGGCTAATGTTGAGCAAGGTCAGCTGCCCGACGGAGACGGAGCCGCGGAGT
ATTCACAGTGACTGTGATTCATCGTCTTCTGCTGTGGTCGACACGGAGGCCAAGAAAGTT
TCAGTTTTCGACCTTAATCTTCCCGCACCGACTGAAGAGGATGCGTAGATTCCAAGTTTT
GGTCTCAATATTTTCCAGTTTACCTTCTTTACAAAGGCCAGGCCGCTCCACGATCTGAAT
ATGATCGTGTGATTGCTGTGGCCGCAGCATTAGTTATGCGGC

>TcDREB53
AAAGAGACTTGGGACCCTTTCATCTCCCATTGTGGGTATCCATCCATGGAAAGAGATGAG
ATTAGATTAGATTTAGCCGAGAACATTTGGTAGTGGCTCATCCTACTCATGGGCGTTCAC
CACTGCCGACAATGTAGAGACGGTCAATATCAGTGTACAATTTTGTTTTTGCTTGCGTTT
TCTACCGCCATCCTCCCGTGACTCTTGCAGCTGATTCATCCCTTTCTCCCTCTTCCTTCT
ATAACCACAGACTTCTTATGATCAGAGTGGGCAAACCCAAATCCATGGATCATTTTGAAT
GCTCAAGCTCCAATGGTGGTAACAAACAGAGGCCTAACATGGGCAAAGGAAAACCCTACA
GAGGTGTGAGGATGAGAAAATGGGGTAAATGGGTTTCAGAAGTCAGGGAGCCCAACAAGA
GGTCTCGGATATGGTTAGGGTCATATGCTACTCCAGAGGCTGCTGCAAGGGCTTATGATA
CTGCTGTTCTTTATCTAAGAGGCCCTTCTGCCACCATGAATTTCCCAGAGGCAGTCAGAG
AGGAGTATAGGGAGATTAAGCGATGTGACCTCTCGCCTACCAGTATTCAGAAGAGGGCAG
CCGAGGTTGGTGCAGCTGTGGACCATGCCATCCAGCTCAAGATGGGCGTGCCTTGCAAGA
ATATCAAGAAACATGATATTAATGGAGATGAAAATATGACTAAGGTTGATCTCATGAAAG
ATGAGCAGCAACAGCAGCAGGAAGAGGAACAGGAGGAGGAAGAGGAGAATGAAGAAACTA
ATCATCATGTTGTTTATGACTGGTTTTCTCATGAAATAGCAACATCATCTTCACCATCAT
CAACAACTACTGTCAGTTCAGGAGGATCAAACAGCTTGTTCAATACAAGGCAGCTGGATT
TTGGGTCAAATAAAAGTTTTGCTCCAGGCCACACACTGGAACTGACCAATCTGTATAGGC
CAGAAAAAAGGCTGTGATAAAATTTCACAAGGAACTACAATAAATTTTTGCACTTTTGTT
GCTTCTCAATTTCAATACGTAATTTTTTGTAAATACATTTGTTATTTCTATTTTCTTACA
AGTTTGTGAGGATTTTCAAAAAAGATTTTTAGAATTGTAGAAATAATTTCAAAAAGATAT
CTTGAATTATCAGGGTTATATGGGTTATGTATATTTTGATTGAAATTATCAATTTTATAT
GGGTTAGGTGTATATAATACTT

>TcERF54
ATGCCTTTTGGGTTACAATTATAATACCTCAAATGTAAAGTATGAAACCTTTGATGTCCG
TCAAGGGCAGGTACAAATACTTTAAAAAAAAAAAATTGTCGCATTTTCGGGTTGTTTGGT
TGTCGTGCGGCGTCGTCGTTGGCACCGTCGTGAGCGTGGCGTCATCTTCTAGCGGCGTTA
CAGTATGATACAATTCACAATGCCTGTAGATGAATATGATGTGCTTATACTTGTTGTCGT
TGCATGGCACCCAGCGGGAAACTTTATAAACTTAAAGAAGAAGAGATCGAATCTTCCACT
GTCGCAGACATTGAAGAAAAAAGATGTTGAGATGAGAGGAAACTCCAGTTCACCACAGAA
GCAGCAGCAGAGGAAGATGCATTACAGAGGAGTGAGACAAAGACCCTGGGGTAAATGGGC
CGCAGAGATTCGCGATCCACAGAAAGCAGCTCGAATATGGCTCGGAACAGTCCACACCGC
TGAAGATGCAGCCAAGGCCTACAACGACGCTGCTTTAAGATTGAGAGGATCCAAGGCCAA
ACTCAACTTCCCAGAAAGAGCCTGTCTCACCCACCACAATAAAAATTACAGTCTCGGTTC
AAAATCGATTGAAGAAAATGTCATTGGCAATAGCAGGTGCAAGTTTCCACCGGCAACGTC
AACATTAACCGCGGATTCCCCAGCCACACAAATGTCTACGCGCATGGAGTGTCCTGGTAC
AATTGTACACGGCGCCACTTTTTCTCACTTGTCTCAATCCTCCGACTATTATCGTAATAC
ACAACTCGCGCATAATCAAACGTTGATCTGGATCATGTTAATAATTTATTTCCTAATGAT
GAAAATCAGCGCTATTCTGGCTTTACAAGATCTCAGCGGCAACGACTGCAGCTGAGTGTA
TCCTTCACCAGAAGCACATTTTGATTCCATCAACGTACACAGGTCACAGCTTATCAACGT
ACAATGAAATGTACACGAGCAACAGTGGTGGATGCATCTTGGGAAAGATTTAGCTGTTGC
AAAATCAAGTCAGAATTTATTGTGTAACTAATATTTGTCTTTTCCGGATTTAGCTCTACG
ACATATCAGATTTGCATTCAATTATGACTGCTGCACATTTACTTTTGGTTGATTATTCTC
CCTAATTATCTCTTGTGAGAGTTTTTGTGTTGACTTGTAAGGCAAGTTTTCTATGTAGGT
GTAATAACATCTTGTTTTATTGGGAGAAGTAGAAGGAAAAAGAAGGAAAAGAAAAAGGAG
GAGGAATATCAGATTTGGCAGAAGAAGAAAACGTGTGCAGTCCCAGCTCAAGTCTGAACT
GTTTTTGCCGATAGAAAACATCATTTCTCAGTTGTTATTGTATGAATGAATGTTTTGTGT
GTGGCTGTAGCTGCTGTTCATTATTGAAAAATATATATGTATTGCTGAAGCAATTTGATG
CCCAGATCCATGTTATTTGCAGCCAAGTGTGTTATTTTATTTTGCTGTTATAAATTTTTG
TAGCTTCTCCTTTTTCCCCTGTTTTGCATCTTTTAAATCTACTGCATTATATTTTCTATT
GTTGTTTGAAGATTCTGTAGCTTCTGTAGATCCTCGCATTCTCTTCATCTGGTATCAGAC
CCAGGTTAAACCCTGCTTCTATTCTTTTTCTGGGTTTTTTGTTTTGGCAGCCATTAATGG
CTTCTAAATCTGGCGCTTCGTTGGTTAGTGTTATCCAAAATTCAACCCCCAGGGTAAATT
TGATAACATGCTCAGAATATTCAAGTCCCAGGCACATTTATTGATTCAGAGTAAACATCA
TGATTCGGAGGTTCTCTCAGATATTTTTCTAACTCCCCTGGCCGAAGAAGAAAGGAGCAA
GCTCTGAGAAAATGCAAAAAAGTTGCAGGAAGGCAGGTAGGTTGATCCAGGAAAAATCGT
GAAAATTGGCTAAGTCCTACTCAAGAAAGTATTTGGGACATTCGGGACACAAAGGCGCGA
ACCGCCCAGTTCACGCGAAATCAGCACAAACAGCCCGCTAGCAAGAGGGACATCTGGGAT
AAAAATACGCGGCGGGTGCGAAATGCCGGTTTGATCGAGAGAAAATCGACTAACTGCTTA
ACCGGGACAGTTCGGGACGAATGGGACACAAAGGCGCGAACCACCCGGTTTGTGCAAAAT
GAGCACAGACAGTCCAAAGCGAAGTGGGACAAGTGGGACGTAAGGACGCGAACCGGCCGG
TTCGCGCGAAATCAACACAAGGAGCACAAAGCATTTGGGACAGCCGGGCCAAAAGTACTT
GAGGGACGCGTGGGATGTGAAAGCGCAGATCGCCCGAAGGAAGAGTTTTTTGTCCAGGAC
AGCCGGGCCAAAAGTACGCGAGGGACGCGTGGGATGCGAAAGCGTGAAATAGGCGAAGGC
AGAAGAGGGAAAGTCAACGTTTGGTCCGGAAACTTCAAACGGCCATAACTTTTGACTCCG
AGCTCCGATTTTCACAAAATTGGACTTTCTGGAACGAGCACGACGTCCTCTACGCCACAA
AAACTGGATTTCTTATTTTTAATGAGGGTAGATATATTTAAATAAAAGAAACATATTCGG
CTCCAGTCAGTCAATGCTCATTCCCGTCAAATGACAGAAAACGCCTGCCAGGCCCAAAAT
AGCTGCCCGCACTCAGAAGGCCATAACTTTTGCATTTCTCAACGAAATCGCACAAAATTG
GTACCGTTGGAATCGTGGCTCCAAGCCCGATGCACAGAAATCAAGAAATTCTAGTTTTTA
TCAGAAATTGATTGATATTTTTAAGAAAACGTGGCCGGGTTCAGAACAGTGTTTTATTTG
GTAGCTGGGAGTGCAATTAAGAGGCATGGTCATCATTCTTTCTCTGCTGCAGCACATGGG
ACAGTATGGGGAGCCTTTTGCAAGTAATGTATACCCATTCCACTCAATTTAATGCCTCTT
ACAGGTGGTTGAAGGACAGATTTCGGGATTTCCATTTTCCCTTCTCTTTTCCTTCTCATT
TTTCTATAAATTGGAGTGTTGGGCTCATTGTAAAGGAGAGAGTTTTTGGGTAACAAAGCT
CTGTCAAAATTGCTTTGTGAAGCCAGTGTGTTGCAGGCCCTTGTAGTGGACTCCTTGCAT
GGTGATCCAGGCCCTTATCTTGTAATAGACTGAACTGTGCATACCAGGAAGCAATAAAAT
ACAAAGTTTGTGGATGTATCTTCCCCTGCTGTGTTTTCTTGCATTCTTCTTGCCCCTTTT
ATCTTTCTACAAGAATATTGTGTCTATTATTATGTTCTTGCAGGAATTCATTATCA

>TcDREB24
GGCTCTGTATCAGTTGTACACTGGATGACAACAATCTGAACGTGCTTGCTCTGGAAAATC
ATGCTTATTTTGGAGAGACCGTTAAGTTTAAGCCGTCTAAGATTTTGGTAGCTGGCAGAA
ATTTATCGGTCAGATATGGGGGGCACCATGTCCATCCAATCAGGCATCCTCGGCTTGCAC
TTATTCAAGCTCAGTTGCAGATGATGCAGCAGCAGCTTCAATGGCAGCAGCAACTTCAAT
GGCAGCAGCAGCAGTTAATGGCCTACCAACATCAATCACAATTGAGGCAGTGGAGGGATG
CGCTTGGCCCTAGAAGCCAACCCATGAAACAAGTGGGTAAACCACACAATGGCACTGGTG
TTGGCGTGCCTAAACCCACCAAACTTTATAGAGGGGTAAGACAGAGGCACTGGGGCAAGT
GGGTGGCAGAGATACGGTTACCCAGGAATAGAACCAGGCTCTGGCTTGGTACTTTTGATA
CAGCAGAGGAAGCAGCTATGGCCTACGACAAGGCAGCTTACAAATTAAGGGGTGAACATG
CGAGGCTAAATTTTCCAGCTTTCAAGCATCTTTTGCAAGAAAACTCGAGCCCATCCTGGC
TAGGGAATTCACTCTTTTCCCCTGCCAAACCTGTGCTGCAGTCTTCTGTTGACGCCAAAC
TGCAAGCAATTTGTCAAAGCATGAAACAACAAGAACAACAACCAGTGTGTGCTAGTGGTA
ATGAAAATTGTACTAGAGAAGCATCATCATGTGTGTCTGAGGAAGGAACAACCTGTGCAG
ATGAGAATTTGGGCTTTATGGGTGGTGATGTGAAGAAGCATGATTTTGTTTCTGTTAAAT
CTGAGACTCCGTCGTCTTCTGATAGCAGCAATGATTCCACCATCACTGTAATGAATTCAG
TTGGTGGGCCTGAGGCTCCTTCAGGTAGATGTAATTCCGAGCCAGAGGCAGAGACAGAAT
CGGATACTTTGTGTAGCACGCCATCCTTCTCTCCATCTATGTGGGCAGAGCTCGATGATT
ATTTGTTCAGTTTTCCTTCCCTTGACGCAGACATAAGCTTGGATTTTTTTACCTCCGCAG
CTTAAACATGCACTCTTATGTGTTACCAGTGTGGATACATTTATTGTTAGGATAAATTTG
GCTACCTAGGCTTCTGCAATTAATTGTACTTGTTTTATGCATGTATGTAATGTGTTGTTA
ATGGGCCGGGCTGAAATTTCTTTTCAGCACCTGGAAATAGAAGTTAACATTTGTGAAAAC
ATTGTTTATTGTCGTTGTCATGTATCCATGGATTATCCATATGATTTTGGGTTCTTTGTA
AGCGGACAGGCC
>TcDREB23
GAGGGCCGCGTATGCCAATTGAAGTCATTAATTGTTATCACAGAGCATATTTAGATCTTG
TTATAGATTGCTTCTGCGAGAAGATGTGGAGTCATACTCCATAGTATAAAATTGGGTATT
GCCAGCAGTGCCTTGAGAAGGTCCATTGGCCCTATAAATTGGGGCAGCCCCCTGTTCTAT
ATTTCAATACCGACATGTTCGTGTTCTATCTCGATTGCCAACCATCATCAATGATAATAA
ACCGTTGTGGTGTGCCTCCTTCTGACAGGCTGGAGTACATCAACACATGTTAGAGGTGTA
GTGAACTTTTCCGGTGATCAGGATCTAAGATGTCTCAAGAACATTTGAACTATGTGAATT
AATCCCCTACATGCACTAAATAGTTAATTCCAGACAAATGGACAAAACAGAGGGGAAAAA
GATACTTCCACAGACTGATAGGCTGATAGCTAATGCTGGCTGTATGCATGACTTCCACTT
GTTGGTTTTTATTTTTGGCACCGCTTCCCTGCTTTTTCATATGGTTCTTGCTGCAGCAGA
TTCAAGCTCAGTTGCAGATGATGCAGCAGCAGCTTCAATGGCAGCAGCAACTTCAATGGC
AGCAGCAGCAGTTAATGGCCTACCAACATCAGTCACAATTGAGGCAGTGGAGGGATGCGC
TTGGCCCTAGAAGCCAACCCATGAAACAAGTGGGTAAACCACACAATGGCACTGGTGTTG
GCGTGTCTAAACCCACCATTCTTTATAGAGGGGTAAGACATAGGCACTGGGGCAAGTGGG
TGGCAGAGATACGGTTACCCAGGAATAGAACCAGGCTCTGGCTTGGTACTTTTGATACAG
CAGAGGAAGCAGCTATGGCCTACGACAAGGCAGCTTACAAATTAAGGGGTGAACATGCGA
GGCTAAATTTTCCAGCTTTCAAGCATCTTTTGCAAGAAAACTCGAGCCCATCCTGGCTAG
GGAATTCACTCTTTTCTCCTGCCAAACCTGTGCTGTAGTCTTCTGTTGATGCCAAACTGC
AAGCAATTTGTCAAAGCATGAAACAACAAGAACAACAACCAGTGTGTGCTAGTGGTAATG
AAAATTGTACTAGAGAAGCATCATCATGTGTATTTGACGAAGGAAAAACCTGTGCAGATG
AGAATTTGGGCTTTATGGGTGGTGATGTGAAGAAGCATGATTTTTGTTTTGTTAAATCTG
AGACTCCGTTGTTTTCTGATAGCAGCAATGATTCCACCATCACTGTAATGAATTCAGTTG
GTGGGCCTGAGGCTCCTTCAGGTAGATGTAATTCCGAGCCAGAGGCAGAGACAGAATCGG
ATACTTTGTGTAGCACGCCATCCTTCTCTCCATCTATGTGGGCAGAGCTCGATGATTATT
TGTTCAGTTTTCCTTCCCTTGACGCAGACATAAGCTTGGATTTTTTTACCTCCGCAGCTT
AAACATGCACTCTTATGTGTTACCAGTGTGGATACATTTATTGTTAGGATAAATTTGGCT
ACCTAGGCTTCTGCAATTAATTGTACTTGTTTTATGCATGTATGTAATGTGTTGTTAATG
GGCCGGGCTGAAATTTCTTTTCAGCACCTGGAAATAGAAGTTAACATTTGTGAAAACATT
GTTTATTGTCGTTGTCAT

>TcERF12
CCCTCATTTTGGATGTTACAAGTGATTGATGTTTGCGGGCAAAGCCTCGATTAAGATTCT
GTACCCGTTTTACATAAACATTGTTAAAAAGTCCTCCGCATTGCCCCCCACACGACACGT
ATTCACGTTGTACGAAAAAAGTGCCCAAATAAATACCATGCAAACTAATTTACCCCCCGT
CAATATTAAATGTAATAAGTGGAATAAAACAGATCAGAAACCTGTGTTACGAAAATAATT
AACTAATTACAAACACATTTGCTTACACCAAATTAGAGGTGGAAGATTGAGATGATTGCA
GAAGGACCTTCTTTCTTCGTTTTGGCGTCAGCAACAACCGACGGAGATCCATTTCTCGTC
TCGGTCTTCTTGGAAAGAGTCTGTCTACTATCAGAAAAACGAGGCGCCTATCAAATAATA
AAGCTTCCTTACCAGGAGAAGCGTGCGAAGAATATATACTGATTCACAGAGAAATGTTTT
CGTTAACGGCTAACAACTATTGCCCTTCTTTTTCTTCTTCCTCCAGAGGCGGGAGAAGAT
TGAGATCTAAAAGCGGGAATCTTGCCTCTGCCGCCTTATCTGATGACGAATCACAATCGC
TCTGAACGCGGTTTCTCGTCTCCGCGGCTTCCTCTTTCCTCTTAACAAAATTCTGTCTAC
TGTCGGAAAAGGCTGGATCCAAGAAAAGCTGCTTGTTGACAGGAGCGACGGATGGATTTA
GTGCAGAAAAGGAGGCGTTTTGCTTCATTCTAGTGCAGGCCAAGAACTCAAGGGTGCTAT
TTTGGCTTGTACTCTGGTTGGCGGAGGAAGAAGAATAATAGGCGAAATTAGTTTTGGCCT
TGTGACCTCTGAAGGAAATAGCAGCAGCGTCGTAGGCCCGCGCAGCTTCCTCTGCGGTAT
CAAAAGTGCCGAGCCAAACCCTAAGTTTTTTCTCAGGGTTTCTGATCTCTGCTGCGAATC
GACCCCAGGGCCTCTTCCTCACTCCCCTGTAATGACCTTCTAACCGTTTCATTGTCGACG
CCATAAGCAATCGAAAACTACGATCGCTGCGTTAAAAAAAATAAAAAATCAACAGAGTTG
TAACTGCAAAATTGAAGAAAAACCCTAAGATCAGTGACCCTGTGGCTGTGGCTGTGGTTG
TTGTTTTCACAATTTATTTATAGGAAGGAATCAATGGAAGTCGTTAGGAAATAGAGCGGA
AGGCACCGAGTCACCTGGAAATCGCGGGATGCCATACATATCCGTCACGAGTTTGGGCAA
ATTTATTTTCACAGCATTTCTTACACGTCACACCTTCCCAGTTCCGACCTGTTTCTACAC
GAACGGAATTCTGTAACAAGACTCTGTTTACCTCTCTATTTACTCG
>TcERF55
GGCGTGACTAAGACCAAACTGATCATTAAATAAATTGAATATTTGTTAATTCAGCGACTG
AAAAGGAACACGTTACACAAGTGACAATAGGACCCCAACATTACGCGCTATGGTTACCGG
ACTGAATGAAAGATTCGCTGGCTGCGGATAACAGCCTCGTCAGACTCTGTTTTACACGCC
GCATGCACACGTCACCCACTAGAACGTCAGTCGTCGTCAATAACAGCAAGATAAGACAAC
GGCGTAAGACGAAAAAGATGATAGATTCACCGAAGCCGCATCAACAGACACGTTTTTCCT
CGGCAAACTCAGAATCGATTTATGCGGAGACTGATCAGTGATCAGAAAATATGTCAGAAC
AGAATTATCTATTTGGTTTAAGCCCTTCAACATTGTCGGGCTAAAGTATTTACATTCATT
CTTTGCCATAATTTTTGCACTAGAAACAAAAATCGATGAAATAAAAGCCGTTTACGAGCA
GATCTGACAGAATTGCAGGTCATCTTCGCCGTCGGGAGGTGGGGGAAAATTGAGATCGAA
GAGACGAAATCTGATCGCACAAGGGGGCTCTGCTTCCGCCTCAGTTTCCGCGTCTACGAC
AACTGACGAAGAATCACAATCGCTTTGAGTATTTCGCCTCTCGACTTCCTCCATTTTCTT
GTTACAAAAAGTCTGTCTACTGTCAGAAAAAACCAGAGGCCCTTTCTCGCCGCCAAACGA
GAAAAGCTGCTTCGTAGGAGGAGCGCGGGAAGGAATTAGAGCAGAAAATGAAACCCTAGG
GTCCGTTACGCGGTTCATCGTAGAACAGGCTTCCAACTCTACGGCGCTACTCGGGCTGGT
GCTCTGGCTTGGCGAGGAGGATAAATAGGCGAAATTAGTTTTGGCCTTGGAACCTTTGAA
GGAAATAGCAGCAGCGTCGTATGCTCTGGCGGCTTCCTCTGCGGTGTGGAAAGTGCCGAG
CCAAACTCTTTTTTTCCGGGCAGGGTCTCTGATCTCTGCTGCGAATCGACCCCAGGGCCT
CTTCCTCACTCCCCTGTAGTGACCTTCTAATGCGTCCTTGGTGGAAGCCATGTATGGAGC
CGAACGGTTCTTCAACACCTGCAACACAGCACAGCACAGAACAGAAATTGAAAGAAAGGA
TGAAGTAGGGTTTTGAGATTGGGGTCGGGTAGCCTATTTATTTATGGGGAGAAGGAAAGT
GAGTGGAAAGGCATCGCCGAATCCGAATTCGAATCGGCGTGATACCGACAGGGAGAAGAT
ACTCATTGGTAATTGAGAGAAAAGCATCCGGCTCGGCCGTAACTTTGACTCCTCAACTCC
CGAGGGCCGTGGCCGCCTCAGGGGCGGCACGGCGGG
>TcERF56
CGAAACCATCCCCCACTGACACCTTGCTTTAACGTGACCTCACTATTCCTTAGATATTTG
TTTTATAGGCCTAACGCACAGACCCTCAATCTACGCGAATGGAGTCCCTCAAATTCAGAT
CACCAGCTGATCTTTGCAGCTTTAATGGAATCGATTACCAAAACTGGGATTTGATGTCAT
GCAATGATACCCATTTGTCTGAATTCAGCAGCTCTAGCAACAGTATGTGGGATTTACAGA
GTTCCGAGTTTTTCAGCAACAGTAAGGACTCTGACATATGGGCTTCGGAGGAATCGAACT
CCTTATCTCTGGATGAGAATAACTCGGAGGACATGGTTTTGTATGATGTTCTCAGGGAAG
CAATCAACATCGGATGGGAACCCACAAAGAAAACAATTGATTTCCGGCATGATAATGGCA
GCGCTACAAGCTGCCATGAGGAGGAGCAGGAAAAATCAGAGGTTGAGATTGAGATTGAGA
TGCCCCCAGAAAAGAAGCAGAAGACACCGCCAATTGAGATGTCAAATGAAAAGTTACCAG
AAGGGGAGAAGCATTTCAGGGGAGTGCGAACGAGGCCATGGGGGAAATACGCAGCGGAGA
TCAGGGACTCACACAGGCGAGGCATCCGTGTGTGGCTGGGAACCTTCGACACTGCAGAAG
AAGCAGCCATGGCTTATGATCAGGCTGCGTTCAATATGAGGGGAGCTCGCGCCGTTCTCA
ACTTTCCAAACAGTGGCGGGTGCAGGTTCCTTCACCAGGCCGCTGCTGCAAGTAACTCCT
TTGAAATATTGATGCCGGCCCCTAAACCCACCCAATCCAAATCCAAATCCAAATCATCAG
AAGAAGAATACACGTCGCTGGACAGACCCGTGGACAGGAGATCATACAAAAGACTCATGC
CCCGCGACGAACATGGGCGCAGCAACCCCAAGACGCACCAAACCCATAAACCTGATCATG
AGGTAAGCAATACTGACAATGAAGAGGCGGTGCTGGAATTGGAGGTTCTCAGTGTGGACT
ACTTGGAGGAGCTGCTTCTCGCTCCTCCCTCTCCAGTTTCAGAAATAACTTAGTCTTAAA
CAGTTGCATACATACATACTGCACTATTGCTTTCATGAATTAATGTTAGGGCTTGTTTTA
TATTGTTAGGGCTTGTTTTACAACTTTATCCCAACCAGCAATGAGCATTAATGGTGATGG
ACCCTCTGTTATGATCACACAGTCATCTTCTTACTTATGATCTCGCAAAAGAAAGACTAC
CCTTATCCCGATGGAGGCCCTATTGTATTGGAATTTCAATTATATTAATGTGTATCATTT
GACGCTTGC
>TcDREB57
GAATTTTAAGTAAACCTATCAACACACGAATACATTAATATCCCAACGACTCAAAGTAAG
AAGCCTACAATTGGATAAGAGCGAATGTCGGTCGATTCATTAATATGAAGGTCGGTAAAA
TTTTGGAGCGAGTGAAATGGACGGTCCACCGACACTAACCGTCACGCTGCAACTACGCAG
TCACCGACACTAACCGTCAAACCCGTCCCTTTCACTCACACAAATTGCAGGACCAGTCCA
AACTCAAAAAAACTAATTGCAAATTGCAACACCCAAGCCATGATTCACATCAGATATTCG
TCTGGTTTCATTGTCTGCATTTCAGATTGTACAGTGGTATATCAATTGCAGCAACCGACA
CAAACCTTCAAACCCATCCCTTTCACGCCCCCAAATTGCAGGACCGACATCAATATTATA
CCAAATTGAAAATTGTCACAGCCAAGGCATCAGATCAATCTGAGAGTCTCAATGTCGGCA
TTCCAATTTAAAGCTATTGTTTACCCACTCTTATAAATTTGCCCTCCCGCTTCCCACTTT
CTCCATCACTCCTCTTATTTCTGTTCTGCTTCAAACAATTTTTCTGTTTGAGGATGAGGG
ACCCCATTACGAGCGGAGGCGTTGCCGTTGAGGAGGGGAGCAGCAGGAGATTGAGGGGAG
TGAGAAGGAGGTCGTGGGGAAAATGGGTGGCGGAGATAAGGATACCCAAATGCACGACAC
GAGTGTGGCTCGGCTCATACGCCACACCAGACCAGGCGGCGCGTGCCTACGACGCCGCCT
GTTTATGCTTGCGCGGCCCCTCCGCCTCCCTCAATTTCGCTGATTCAGCCAACACATTTC
CCCATTCCGCCATCACATCCGCTCTCACTCCACGCCAAATCCAACACCTCGCCGCCGCCG
CCGCCGCCGCCGCGAGAAATACCAAAATTAGTAGCCCCGTTCAACACAATTTCATTCCTG
ATTTGAATCCCAAGGTCGTTAGGTTTGAAGACCAGGCGGAAACCTTTTCTGCGCAAAGCG
GCCCTGCGCTAAATTTGTTTAATCTCAATGATACTTCGGCAAATGCGGTGGAAAACTTTT
TCAGGGATTTAGGCATTGATTTGGAATCCACGCCGTAGAGTCCAAAATCCCTGAATTTGT
GACAGTTCTTTGCCGGCGGTGAAAATATCGTCTGGTCTTTCCAATGCTAAAACGTGGAGT
CCCCGTCTTAAGGACGGGACAATCTTAAATTTAATCATCTGCTCGCGAATGTATACACGG
GACTGGTCTTATGGAGGGGGTGGGGGTTTGTATTTTTATGTTTCACGGCTTC
>TcDREB58 
GGTGACATCTCAATCCTATTCTTTGAATCGAATATTAATAAACTTATGAGGTTAATTAAT
GGCCCCACAACTTAATTCTTCTTATCTGCTGAATATTTCATTCAACAAGACAGACCATTT
CTATACTACTGGTCCCCCTAACTATGAAAACTATTGCACGTTGAGTTCTATTTACATTAT
AGAGCTGCTTTAATAGTTATTTTCCTCGGTTTAAAATGCAAATCCTCCAGTATTACCAAC
GTTATGTTTCGAAGCACAAGCCTTTGTGAACTGCTATCCGTAATTTTCCCGCTCGGTCAT
TTTTCAATTCGACATTAACATTTCTTAATTAAGGAACCTCGATTAAAATCATGTAAAATT
TGATTGAGATTCCTTCGAAATTCATCTACCTTGTCACGAACTATCCAAACGGGTGCTCCA
TATAAAATAAAAACAGAAACCGCAAGAATCAAGAGTCACACCAGAGAAATCCAGAGCCCA
CAGGATCCACAAGAAAGTTATCTTCAATCCAATTAATTCCATAATCAGCAGTTTCATCTC
CATCTATGTGAGGCGGACTGAGAAGCAGAGCTTCCGCCATATTCATTACAAAATTTGGTG
ACTCGAATTGCTGCAGCTCTTCATCAACATACACACGGTCGGTCCTTATTCTACTCAAGC
TTGCGCCGGCTTCACCATATTCAAGAGTGGGCGCGTTGCCTTCTTTCTTATCATTTGGAG
AATCGATATTGAGCAATTGGGCGTCACTGATAATTTCATTGGGAACTTCAATTACAGTAG
GAGTGATGGTCGCATGGGAGTAATGCCTAAACGAAAGAGCCGCCTGCGCTGCAGCAAATT
GAATATCTCGAGGATCCAAAGAAGCCGGTACAGGGAGCGTGTGTATCAAGCGTGGAAAAT
TTGGCAAGGCAGAATTACCCTTCAAGCTCACAGCCGCTACATCGTAAGCTCGAGCAGCCA
TCTCCGGCCTATCATATGACCCAAGCCATATCCTCGTCTTCTTCCCGGGAGCCCTTATCT
CAGACACCCACTTACCCCAACTCCTGCGCCGCACCCCTCTGTATCCATGATCCATCTCTT
TCTCGCAACTAAAATCCATCATCTCATTGAACGACTCCACCAAGATTCACAAAACTTTCT
TTATCTCTAATCTACCCAATCCAGAAGCAAGTTTCAAGTAACATGTTTCACATAATGGAT
GAATATAATATATATATACACACCCACTGAACATGGTGAATAGTGATGATTCAGATTATG
TAGACATTACAGTAAC

>TcERF59 
ACCCTTTTTGGGTTGCCATAAACGAACACGGCACCGTTGGCCTATTAGGGGATTCCACGT
GGATTTGGCGGCAATGGTTTTCAGACAGAGGTTTTCGGTGGGGTGAAAACGGTTTCGCAA
CACGAGGCAAATTATTTGAACACACTTTTGTAATTTGTAATGGTTTTCAGACAGAGGTTT
TCGGTGAGTTAAAAACAATTTTCCTGGCCTTGTTTTCGGAATACATTCCCGCAATGAAAA
CCTTTGGACTAATTATCCAAACACAACTCTTCTCCATCCTTTCTTTTTCTGCCCCTTTTC
TTCAATAAGTTGAAGGGAGTGTGTGAAATTGCAGAGTGAGAATGGTGATCCACGTAATAT
CCGGACTCAACGTTGAGAGGGAAGTTAAGAATGGCCCTGGAGCCGCGCATTCCATACGCC
GCACGGTCATATGCGGCTGCTGCAGCTTCCGCGGAATTGAAAGTGCCGAGCCAAAATCTG
GAGCCCTTTTTCTCAGGGTTTCGAATCTCTGCAGCATATTTCCCGCGACCTTTAATGAGC
CTCACTCCTCTGTAATGTCTTTCTGCAACCGCATCCTCGCCTCTTATTTCGCTTTCCTCG
GAAGACCTCGCAGAATTCGGAGCGCTATTTATCACCTCCTCCCCACCATTTAACAGAGGA
GAAAATGGAGTGAAAGCGGTGGAAACCTCCGCCAAAATAGCAGCGCTTGTATTAATCCTC
ATTTGAGCGTCAGACCTGTAATACTCCTCCCCCAGCAAATACTGACCAATTGTGTTCAAC
ATTGTGGCTTCCTCAAGTGTCGTGTTCATTGTCGCCGCTGCACGAGTACTGAAATTAAAG
AATGGCAGGCAAGTATTTATTTATAAGGCGACGATTCCGAATAATTCCCTGAAGCCTCCA
TGTCCACGATGAATTTGTTGAATAAC
>TcDREB60
GTGCCCTCTAATTTGTTCGATTTGATTACACTTCAACAATTAATTTACTGCTTTAAAAAA
TTATTACATATAAAACTCCCTAAAAATTTTAATTATATGTCATGTGGATTTATTTAAGGA
GTATTATCAACACCTTTCTCGGCATTAAAAAAAAACAAAATACTTTTACCTCCTTCCAAA
CTACACCGAGAACGCAGGCTTCATTCCTCTTTCTACAAAATCTTCCCACGATGTCTGGTT
TTCCAATTGTCCTCGCTGGGATTCGAAACCGGAACCTCCAGGCTCCGAAGCAGCGTATTT
ATTTAGCATAGCACTGTCCATGGCCGCGCCAAGCCTGGCGGCCTCCCTTTGAATATCCAG
GCGCGTCATTTCTTTCCGAGATTCGAACCCGTGACGTCCAAAATTTAACACAGCAGAGTC
CCCTCTGAGATAAAAGGCGGCGGTGTCATAAGCTTTGGCGGCGGCTTCCGGAGTGGAATA
CGAGCCCAACCATAATCTGCTTCTCTTGTTCGGCTCTCTTATCTCGCACACCCATTTCCC
CCACTTTCTCATTCGAACGCCACGATACTCGCTCGTTTTCACGCGCGATTTTCTGTGAAT
TGACGGCTTCTGCGCCTGCTGCTGCTGTTGCTTCACCATCGCGAACTGCCTGGTCCGTGA
AAAAGGAAAACTTTGGGTGGGACTGCATACAGGGGAAAGGATGCGGTTAAGATTACAGAG
ACTTGGCCTTGGCAATCTTGGTTTCCTGTTGGGCACGCAACCAAGATTCGTCATTATCAA
AGGCGGTTCTACAAAGTGTTTTTTTTCCTTTCTTTGTGGAGAGACGGCAGTTTCGTGGCA
TTGATTGGTTGCGTGGGAATAAAACCGTCGGAAAAGATCG
>TcERF15 
AAAAAAAAAAAAAAAAAAAAAAAAATAACCTTCAATTATCGTAAATGACCTGTCAAAATG
GTCACTTTCACATTCGGACATCATGATGATAACAAATAAAATGTTTATATTAATACCATA
TACATAGAAACAATTTAGAGCATGCGTAAAACCATAAATTGTAGCCTATATATGTATAGA
ATAATCAATTATTCAGTGGGGACATTCCATGTCCCAAAAGCCATGGCAATCATGGATTTT
TGAAGACGATCTCAGCAGTTCATCCAAGTAGTCTGCACCAAGATCCTCTAACTCCATCAC
TTGCGTAGACTGAGACGTTTTATCCATTTCCTGTTCCTGTTCCTGTTTCTGGGTATGATC
TGTATGCCGCCGCAACCTTTTCCTGGTGAGATCGCCAGGCACAGAATCATTCTCAAAATT
AGGCGGCGCAATGGCAGCCACAACCTTATCCAGGGGAAAATTCAAGTTGGCACGAGAGCC
TCTCATGGTGAAAGCGGCTCTGTCATAAGCCATGGCGGCTTCCTCTTCTGTATCGAACGT
GCCCAACCATCTCCTGCTCGTCGAGTCTCTGATCTCCGCCGCATATTTCCCCCATGGCCG
CCGGCGCACGCCTCTGTAACGCTTTTTAGGACCTGCAATTGCTTCCTTACTTTTCTTTTG
CTCGCCATCCGTCAATTTCTCTGGTTTTGAGCGTGGATCTTCGTGTTCTGGAAATCCAGA
CCAACCCAGTGTTACGGCTTCTTTCAGCACTCCATACAAAACCATATCTTCTGAATCGTT
TTCGTTCAGGGGAAAGGAAACCTCTGACGATGACGCAATTTTACCCAAATTCTCTTTAGA
TTGTTCCATTCCGATCTGCACCGTCCACCGCCGCCATGTCTTGCACAGGAAATTAGTATA
TATGGAATGTATTATGTAAGTAACCAGCTACAAAATAGTCAATGTACGTAAACAATTCAC
GCTATCGATGATGTCATTCCATGATATTGATACTTTTCTAGAAGCATGACCAGGACCATA
TGGATTCAATATCGCCCTTCCAAACAGGGGTTCAATTTGACGGCCACCTATGTCTCTCAA
AAATATAAATTAGTG
>TcDREB61
CTCCTGAAACACAGCATGAACACAGATCCTAGTTTCCTATTCAAAGGCATGTTGAAGCAA
CGAAGTCATCAGTCCAGTTCGAACAGGGAAAAAGCCAGCGAAATAGAATGGGTAAATCAA
ATTCACCCAAACCTCAAAGAATCCCAATTCCAAAACCGAGTCCTCTCAAACTCAGGGGAG
TTCGAATGAGAAAATGGGGGAAATGGGTTTCAGAAGTGAGAATACCCAATTCAAGAGGAA
AACTCTGGCTCGGAACTTACGACACCGCGGAGCAGGCGGCTCGCGCTTATGACTTTGCAC
ACTACTGCATCAGAGGCCCCCGCGCCAGCTTCAATTTCCCCATTTCTCCACCTGAAATGC
CATCGCCCTCTTCGCTCTCGCAGCAAGAGATTCAAGCCGCCGCAGCCAATTTCGCCCTGC
GAAAATTCCCAGTGACGCCTGTCGTAAATATGACCGCGGGAGAGGCGAAGATGTCATTGT
CTGTTTCAGAAGAGAGTTCGAGTGATAACGAAACGGAATTTTGGGAATCTGTGTTCAATG
GAAATGAATCGGACTCAAATGTTGTGGAATTAATGGCGCATGAGCATCTGCCATTTCCTT
CGCCTGTACAGCAACATGGCGGCATTATCTTACACCAACTTGAGTGGTGGGAAGTTCCGG
AAAATGCCCTCAGATCACAATACAATGCCTGTAAATATAGTTTCCAGATTTGTCCTCCTC
AGTTGGATTGTTTTGGTCTGTTATCTGCTTTATTTCATGGAAATGATTGTGAATTTGTGA
CATAATGGTTTGGTGATAATTAGAATTAGAAACACTTGTGAGTCGTGACATATTTTCTTT
TTAAAAAACTTGTAATCCACAAAGGAATCAAAAGCCCGTCTTTTTGTGGGATCGAATGAC
CAAAAGTGGTCCAAAACAAAGTTGAACTTTAAAAAACATTCGTAGTCAAAGTCACTGTTT
ATTGTTCTCTTTCTTTCTTTGGATTTTTGTTTCATTTGGTGTTTTGTCATACCACCTCTT
TTCTTCGTATGATTAGTATTGTATCATATCTGTTTTATTAATGGAGAAGTGTTTCCC
>TcDREB62
GTTAGGCCATCGCTCAATATTTATAATGCAAAATCATTGTACTCGTACAATATATACTTG
TCCACACCATAATTAGAAGCTATAACTATTCAAAAAATATATGAGAACTACTTGCTCCTG
CCTCTAATTCGACTTATTGTGTTCCAATGAAAACGGGGAAAAACAAAATGGCTTCAAAAT
TCGCTCCAAAGAAATATTTCCTGAACAGGCTCGCTCTCATCATCAACATAGCCATGATAC
TTACAATAATAATCATCATAATCGTAATCGAGCAGAGGGGATGTCACAACCAGAGCTTCG
GCTTTCTCCACTGGGATTCGATCCTGAGACGTCGTCGGGCCAATGATCAGCTTCAAATCC
TCACACATTGTCGAGCTACCATTATCAAAAGTATACTCTTTCTGATCGACATTTCTGCCC
TGTGAACTTGATGATGATGATGAACTTGCAGGAATTGAAGGGCGAAACTGTGCTGCGGCG
ATGGCGGCGGCCTCCTGAATGTCTTTGGCATTGGTGGAGCAAGGGCGTGGAAGGTCTTTA
ACCAAATCTGGGAAATTGGGTAAGGCGGAATCGCCCTTGAGAGTGAGAGCCGCGAGGACG
TCGTAGGCTCGAGCCGCCATCTCCGCCGTTTCGAACGATCCCAGCCAAATTTTCTTCTTT
TTCCCCGGCTGCCGAATCTCGGACACCCATTTTCCCCAGCTGCGCCTCCGCACGCCGCGG
TAAGCGGGAAACGAGGCGTCTCGTGTTCGAATCCCAGAAGAATTGTAAACTCTGTTATTC
ATAATTCTGTGCCTGTGCTTATGCTGCAGGGTCAGCCGGGCATTGCATTATATTATGTGC
GGTTTGGGGAGCGTAATCGTCAGCATGGCGTGGTGAGAGATTATATGGAGGCGACGCGGT
TTCTGCATCTCCGAATGTATTTTTCACAGGTGGAAAGGGGAGTTGATCTGAACCTCTGAA
TGTGGTTTCTTGAGTCAACTTACTGCTCTCGAGTTTCCACCTAAGATGGGATTTTTATGA
GATGGAATTCCTAATGATTT
>TcERF63 
CACACGACACGTATGCACGTTGTACGAAAAAAGTGCCCAAATAAATACCATGCAAACTAA
TTTACCCCCCGTCAATATTAAATGTAATAAGTGGAACAAAACATATCAGAAACCTGTGTT
ACGAAACTAATTAACTAATTACAAACACATTTGCTTACACCAAATTAGAGGTGGAAGATT
GAGATGATTGCAGAAGGACCTTCTTTCTTCGTTTTGGCGTCAGCAACAACCGACGGAGAT
CCATTTCTCGTCTCGGTCTTCTTGGAAAGAGTCTGTCTACTATCAGGAAAAACGAGACCT
CGTTAGGCGCCTATCAAATAAGAAAGCTTCCTTACCAGGAGAAGCGTGCGAAGAATATAT
ACTGATTCACAGAGAAATGTTTTCGTTATCGGCTAACAACTATTGCCCTTCTTTTTCTTC
TTCCTCCAGAGGCGGGAGAAGATTGAGATCTAAAAGCGGGAATCTTGCCTCTGCCGCCTT
ATCTGATGACGAATCACAATCGCTCTGAACGCGGTTTCTCGTCTCCGCGGCTTCCTCTTT
CCTCTTAACAAAATTCTGTCTACTGTCGGAAAAGGCCAGATCCTCTTTGCCCTGGTCGAG
CGAGAAAAGCTGCTTATTGACAGGAGCGACGGACAGAGTTTTCGGCTTCCTGGTGCGCTT
CATTCTAGTGCAGGCGAAGAATTGTCGAGTGTTATTTTGGATTGTGCTCTGGTCAGCGGA
GGAAGAAGAATAGGCGAAATTAGTTTTGGCCCTGTGACCCTTGAAGGAAATGGCGGCGGC
GTCGTAGGCCCTGGCGGCTTCCTCTGCGGTATCGAAAGTACCGAGCCAAACCCTAAGCTT
TTTAACAGGATCTCTGATTTCCGCTGCGTATCGACCCCAGGGCCTCTTCCTCACTCCCCT
GTAATGAACTTGGGACCCTTCCTTTCTCGCCGCCATAAATTTTAAAGACCAGCTGCTACA
ATTTTATTGCGGGGGAG
>TcERF64 
TCATCCACTTGGCTTAACTTAATTTAAGTTGCTAAGTCAGTAAATATTATATATTAAATA
TTAAACACGTCAGAACAGAATGGATTTGTACAGGCCAAATTTAATGGAACACAGACAGAT
ATAATTTATATACATTCATTCGTCTGAAAGAGCAAGCTTTTCCCGTCAGACGCGAATGAA
AATCTAAGTAATCAGGGAGGCATGGTTATTATGAACCCAATTCTGTGTCTTCAAGTGGCG
GCGGAAGATTGAGATCCAGAAGCCGCAAAATCCTGGTCGAAGGAGCCTCTGTTTCCGTTT
TTTTTTCGTCCACAACAGCCGACGAGGAATCGCAATCAATCTCCTCTTCTTCCGGAATTT
TCTTACAGGAAGGAAAAATAAGATCCCCCTTGCCGCCGCCAAACCCTAAAAACTGCATCT
TTGCGGAAGGATCTTGGCAGGAAAAGACGGCGCGAGGAATCAGTGCAGGGGAAGCGTTTA
ACTCGCCGGCGCTCTGTTTGGGCGAGGAAGAGGAATAATTGGCGAAATTAGTTTTAGCCG
TGTGACCTCTGAAGGAAATAGCAGCGGCGTCGTAAGCCATGGCGGCATCCTCCGCGGTGT
CGAATGTGCCGAGCCAAACCCTAAGTTTTTTGACAGGGTCTCTGATCTCTGCTGCGAATC
GACCCCACGGCCTCTTCCTCACTCCCCTGTAATGACCTTCCACCACCTCCTTCCTCGGAG
CCATTAACAGTGGAAAACAACGCGCTTTTAAAAAAACTGAATCGCATCAATGGAAAAAAA
AAAGGGTCATGGAGGTTGGCGATATGTGCGGTTTTTATTTATACAGGGGGAAGAGATTCT
TCCTGGCGCAAAGTCGCCGAAGTGTCGCGTTCGAGTTCGCGTTGC
>TcERF22 
TTTTTAACGAAATTTGCATTTAAATTGATAAAATAATGATAAATTTAATTTCAAAAGAGA
ATATATACATCTTTATACCCTTTTTGGGTTGCCATAAACGAACACGGCACCGTTGGCCTA
TTAGGGGATTCCACGTGGATTTGGCGGCAATGGTTTTCAGACAGAGGTTTTCGGTGGGGT
GAAAACGGTTTCGCAACACGAGGCAAATTATTTGATCACACTTTTGTAATTTGTAATGGT
TTTCAGACAGAGGTTTTCGGTGAGTTCAAAACAATTTTCCTGGCCTTGTTTTCGGAATAC
ATTCCCGCAATGAAAACCTTTTGACTAATTATCCAAATTCACCTCTTCTCCATCCTTTCT
TTTTCTGCCCCTTTTCTTCAATAAGTTGAAGGGAGTGTGTGAAATTGCAGAGTGAGAATG
GTGATCCACGTAATACCCGGACTCAACGTTGAGAGGGAAGTTAAGAATGGCCCTGGAGCC
GCGCATTCCATACGCCGCACGGTCATATGCCGCTGCTGCAGCTTCGGGTGTGTCGAAGGT
TCCCAGCCAAAGTCGAGAGCCCTTTTTCTCTGGGTTTCGAATCTCTGCAACATATTTCCG
GCGAGCCTTAATGAATCTCACTCCTCTGTAGTGCGATGCGGGTACTGAAGGAGGAGGAAT
ATTTAGAGGATCCTCCGCTAAAATAGTAGAAGATGTAGAGGCATTCGTCACTGTTCCTGC
ATCGGACGAGTCTTCCTCCCCGAGCAAATAGTCGCCAATTGTCTTCAACATGGCGGCTTC
CTCAACTGGTGAGCTCATCTCTCTTTTATTTCCCACTCGGAGACACGCAGCCAGCAAAAA
TTTTGAAATAAGATGTGGAGC
>TcERF65
ATACAATTGATATATACACTGTACAGTGATGTCTCGTGACTTCGTTCGAAGGCCTCCATT
ATTTCACATAAAATCGTATAAGACAAGATGGTAATTGTTCAAGCGTCGATTATAAGTAGG
CATCGAATTTCAGAGCAAAATTAAGTGGTGTGTAATGGCGGTAGAAACCCTGCGCATAGC
GAGGGGCGGCCTCGTCGGAGGTTGCGATGAGGCGAAGGAGGCGCATTTCAGGGGCGTGAG
GAAGCGGCCGTGGGGGAGATTTGCGGCGGAGATCAGAGATCCGTGGAAGAAGAGCAGAGT
TTGGCTGGGCACATTCGACACAGCCGAGGAGGCGGCGAGGGCTTACGATTCCGCCGCCAG
AACCCTCCGCGGCCCCAAAGCAAAGACCAACTTCTCTATCGATAACCACCACATCGCCGC
CGCCCAAACGTACGGCTGGAACGGCAACGGATCGGTGAATGCGATGCAGCAGGACTGGAA
TGCGCTGCACCTGCATCCCGACCTGACGGAATTAAAGGCATTGAAGTTGGAATCCGGAAA
GAGACGCAGATTCCCTTCTGCAGGTGACGGTCACGTGGTGGCGGTGGAGCGAAAGGCTGC
TCCGCTTCCGCTGCGTAAAGTTCCTCTTTTACTGGATCTAAATCTTCCCCCTTCTGAGAA
CGAGTCTGAAACCTAACTTTGTACCAGTTTTAATATTTTTGTTTTCTTAACCCTAATTAT
CTGGTCGGCTGTTGTCGGCTTCGCCAGTTTTTTGACAGTGTTTCTAGCCG
>TcERF66
AAAGTAAGTATCTGTAAATTATTTATCCCCCATAGGAAAGGGCCTGGTTGATGGATTCCA
GCGAGGCGGAGGTGGAGGTGGCGGAGGGGCGGCGAGTGGAAGTGGAAGTGGAAGAGCAAG
GAGGAGGAGGCAGGAAGCGGAGGGAAGAGACGAGACACCCCCTTTACAGGGGTGTGAGGA
GGAGGCCCAATCACGGCAAATGGGTGTCAGAAATTCGACAGCCCAAAAACAAGTCTCGGA
TATGGCTGGGGAGCTACGACAATGCCGAGATGGCGGCGCGGGCGCATGACGTGGCGGCGC
TGACGCTGAGAGGAGCCTGTGCGTATTTGAATTTCCCGGAATCAGCCGCTTCCTTGCCCC
TGCCGCAGTCATCTTCTCCCAAACACATTCAGGCCGCCGCCGCCGCCGCCGCCGCCGCCA
TTTCGTTAGCGCCGCCACAACTGAGTCCTTGCGTGGAGGAGGAGGTTGACAACATGCTGT
TAAGTATGGCGGAGGGCATGCTTCTCAGCCCGNNCCTCGCCTCTATCAACCTAGTTATGA
CTTCTTCGACTACGACGATTCCCTATGGAATTAGTTGCTTTTCTGGGTTTCAGACCATTG
TATTTTCCTTCTTATATCAATGTGATATGTCTAAAGAGAATAAATTGCATTCTTGTAAAC
AGATCTCTGCTTTAATCTTCTTCTTTTTAATTGTAACTTTGTTCATTCCCTC
>TcERF79 
AAATTTTGAATTTTGAAGAGGAAATACATTTTTTTTCAATGTTTTACTCAACAAATTCAA
TTGTCACAAGTCCTCTTCATATGAGAAGAAGCAAAGAAAATCCCACAACTATTACAGTAA
ACTGTCCATCAATTGTTTTAACATTAACCCGAGAGGCACAGCATCTTTCAATGATTTTTT
TTTTTTTAACATTCAGAACTTCAAAATCTTCATGAAGAACTCTCACTTGTTCATAGACTT
TAACTGCAACTCCAATGAGCTACAAGCAGTGGGCAGCTCCTCAACAAAATTAACCTTAGC
TTTTTTGCCTCTGATTTTCCTAGCTGCAGTATCATAAGCTCTTGCAGCTTCTTCAGCAGT
AGAAAATGTTCCAAGCCAGAGCCTGACACCCTTAGCAGGGTCCCTTATCTCTGCAGCCCA
TTTACCCCATGGTCTCTGCCTTATTCCTCTGTACACATTCTTCCTCTTCCTCCCACCCAC
TTCTTTCACACAGCAACCTGTGCCTGGAAGAACTATATTCTCTTCCTTTATGGAAGTATA
TTGTCCAGAGGAAATTTCACTAAAATTAGTACCGGTACCGAAGATGGCCCAAAAATCCTT
TGCATTCCGGTGGGTAGTGGGTGTACACTCTGAAACAACAGATTCCTCACACATTTTTTG
TCAACTGTACTTGCTTTGACAGAAACCAACAAATTTGAACAGTTGCAAGATCGTTA
>TcERF80 
CTACTTGTAAATTGCACGCTATCAGGTTATCTAAATCAATTTTTTCTTATGTTCTCGAGG
ACTTACTTGAAGCGTTCAACAAAGATGGCGAAGACTGCGAACGGGCAGAGGCAAAAGAAA
GTATCAGAAATTTTAGAACAATGGCAGCGGTTGAGGTTGAACTCGTGTGATTACACGACG
AAAAATAGAAGAGCAGGTCTCATGGGTGCCAAAAAAAAGTGCATGAAGGGAAAGGGAGGC
CCTGAAAATGGGCACTACAATTACAGAGGAGTGAGGCAGCGAACTTGGGGGAAATGGGTG
GCAGAAATTAGAGAGCCCAACAGAGGCAAACGACTTTGGCTGGGTACCTTTGAAACAGCA
CAGGAGGCTGCTGTTGCATATGACCATGCTGCAGGAATAATATATGGGCAATCCGCCTGC
CTTAATAATCCTTCTTCTCATCCTCAAAATCCTAGTGTCCATAAATTTGATGCTGCTGAA
ATAAGAGAAGGCGAGCTGCATGACATTAATATAGAGGAGATTTTGATGATGTTTGAAGAT
GGAGGAGAAGACATGAACCCTCCGCCGTCTCCATCCAACCAGAC

>TcRAV1 
CAATTTTGATGGATTGAATACTAGTGGGAAAGATTTGAACCCCTTAAAAAAGTTTGACAG
ATTAAATGCCCGGAATCGAGTTACTTAGAAAAAATTGAATTATGACGAATCGGATACTCC
TAATCATGATTTTGAAACTGCACATGTGAGAAGGGTTCGAACCCGTAGGAAAGGTTCAAG
TTTGAGCACATGTGAACAATCCCAATCAAGCAGCATTTTGGTGGTGTGGAAATAGCAACG
TGTGTTCAAAAATACTTTGGCATGAACATTTGTAATGTATGAACACATTAAAGATTTTTG
GTGGCAAACAAAACTGTACTCCCATCTATTTTACAATCAAATAATAATGCACAGACCTCC
TTCGGAAATCGTTACAGTCATAAAAGTCAAACGACTCCGGCCTCCGCCGCCTTTCGCTTC
CGAGCCTGTGGGAGGCCGCCGCAACTTTTGCGTTGCTCTTGCCCCGCTGTAATCAACGGA
AAAAGATCTAACGTCGACAAGTGGGAGGATCGACTGAGATCGGCTCCAAACACCATAACA
CTACAGGGGGGCGAAGAAGAAACAGAATTTTCCCTTACAAGCTCCACAAATTCCACGGAG
GACGACTTTCCGTCATGTGACGGCGATTGCATGGTAAGGCACGGTCTGAACGAGTTTGGT
ACAGCCGCCGGAGGAATCCAACTGTCGGCGACGGTTATCGGCAGGACCGGCGGCAGCGGG
TAAATAACCGGCGCCCACCGCGGCGAAAGGAAGAAACCACCGGCTGCTGCCGGTTTGCTC
TCTTTCGCAAGGAGGACCCTTGAGGGCCTCCGGCGGAAGCTGATGTAAAGCTGACCGGAG
CCGCCGGTGCTCCGCTCGAAGGTCACTGTGTCTCCTGCTTGGAGGCGCTTTTCCTTGACG
TAGCGGCTCCAGCCCTTTGTGAGGACGTAGCTCTGGCTGCTGTTCCAGTATGAGTATCTG
AACCGCCATGTTTTCGCCCCACAGTCGTCGAAATTTAGCAGGAGCCCCTTCCCGGCAAGG
GCAATGTCGAGCGGAAAATGTTTCTCGGCGTGCTGCTTCGGGATTACCAGACGGTTCAGC
TTCCCCACGTCGCTGGGCGTCACGTTCTTCTCGAAAAGATGCTCGCGTGGAGATTTAACC
CTGTCGGCATCGGAGGGATTCGAACCCGCGACCTCTTCGGCATCGAATTTTGAAGAATCC
GCCGACTCTGTGTAGTTCGCAGAGTGGTCAAGCTCCTCCTGGTACGTATGCTTTCGGAGC
ATGTCGACGATCTCTGGCTTGGAAAGGCGGCGGATGAAGACGGCCTCCGGGTGTGCGTCT
TCCAGAGGGGCGAAATTAGTGAGCGCGTCGCGGCCGCGAAATTTGAAGACGGCGGTGTCG
TAAGCCCTCGCAGCGGCTTCTTCCGTGTTGAAGGTTCCCAGCCATACTCGCTGGTGTTTC
TCGTAAATCTGCGCTCCCCAGCGGCCGTTCGGCTGCGGAACGACGCCCTTGTACTGCGAT
GACGGCAGCTTCCCTGCCTCCGTCCTCTTGTTTTTGTTGTTGTACTCCGAGTACTGTTCG
GAGACGACGCTAATTCCGCTTCCCATGCGCTCCAGCCCGCACGAATTGAGGAACGAAGTC
GCTTGCTTGCCTGTAAGTGAGCAGATCGAATACTCCTCTGTCATGCAGTCGCTTCCGTCG
CCTTCCTCTTCCTCCGGGCCGCACTTTTCTTCTTCTTCGCCCGCCTCCATTTTCACTGTA
CCGCAATAATCCGCCTCCCTGCGGGAATTCGCGTTTCCCTGCCATCCCTTGAGCAGGGGG
GGAACCGCAACGCCTGCGCCGGACATAATATCTTCCCGAGATTCAAGAAACCCCAGCATT
CTTTCCAATTATACTCACAACACCGAACCCGAACAGATACCCAGTGAATATGTGCGCGCT
CTCCAACAGATATTCAATGAATATGTGCGCGCTCTCGAACATATATTCAATGAATATGTC
CTCGCCAACATGCAGTGCAAACACTTGAACTCGGCTGAATTCAACGATTCTGTGTGTA
NC
>TcDREB67 
NNTNGNACCATTTGATTTTTATTCAAAGATTTAAAATCTGATTTGTAAAGTTAGTTGGAC
GATGAATTGCTGTAACACCTGTAATCCATCGAGATATTTCAAACACTGCAAAGCTTATTA
AGTCAAGTAACTAATTTTATATTCTGAAAATCCACAATGAATGAAAACAGAGACGGTGGA
GAAAACAGGGGAGGCGGTGGTGAAATCGATCCTGTGATCTCCACAGCAAGAGCGGGAAAT
AGAAAATTCAGAGGCGTGAGGAAGAGATCGTGGGGTAAATGGGTGGCAGAAATAAGGATG
CCAAATTGTCGATCGCGGGCATGGCTGGGATCGTATCCCACAGCAGAACAGGCCGCCCGC
GCTTACGACGCCGCCTCTTTCTCCCTCCGCGGCCCTTCTGGTTTCCTCAATTTTCCTGAC
TCGCCTCCGGATGTAAAATACCCCTGCGACAATTTATCTCCCCTGGGGATTCGAACCATT
GCCGCCACGGCTGCAGCCAACCATGGTGATGCGACCCTACCGCTTTTCACGACGACGGGA
AGGCCGTGGAGATGTCCAGTGGACGGACAATCCTCTTCCGTTACGGCCACTTGCGTGCCA
AATCCAAGAGAGGCCCTGCCCTCAGTTTTAGACGATGGAGATCCACATCCGACGGGATTC
ACATTTCCCAATCTAAACGACGAGTTCAGATGTTTTTGATATATTATTAACTAACATGTA
AATTATAGTGAGTAGCCATAAAACCCCTGTAAATATTTACAGCAGTGTGTGAACGGAATA
CTTTTCCCCTCTTTTAAATGTAGTATTTTGCAGTATTTATAAAAGTCTCCGGATCAATTC
GTTTTCAAAGGTAAAAGCCAGTGAAGAAGGTATGAGTTTTTATGACACTTCCAATTTTTT
TTAGAGGTTGTCAAATGATCAAAACAGTAGTACGCTAACATCATCTTCAAATCGAACAGG
ATCTTTAGATAAAAGCGAAAATCCTTAATTACTGGAGAGAATTCAGAAGATCGGTAAGTG
ATTCCTCACTGAAAGGAAAATTGTTATTTCAAGAAATTTGTTTATCAAATTCTCATCAAG
AGAATTCAAGTTACCAAAATTTGACATAAAAGTTTATGAGGCAGAAGATTGAGTGTAAAA
ATGTTTTGTAACGAAATTTAAAGATGAAAGCTACATGCTTTAAATGCCATACCATTTGGC
GGTAGCTCACAGTATTAGGTCT
>TcDREB10
NCNNTNGNTTATATTACGATTATGGAATTGTTGTTACT
CCGTCTTGTAGAAATATGGCTCTGAAATCTGCGAGCGACAAAGGAATTGAGGATTGTAAT
GGAACACAAGAGGGGAATGAGTCGTGTAAGTTCAGAGGGGTGCGTCGTCGCAGTTCGGGG
AAATGGGTGTCTGAAATTCGGGAGCCCAGAAAGAAGAGGAGAATATGGTTGGGATCATAT
GAAACTCCTCACATGGCCGCTCGGGCATACGATGTGGCTGCGCTCTGTCTCAAGGGGGAA
TCCGCATTGCTCAATTTCCCTGAGACCGCACCCACGCTTCCTCGCCCATCTTCCTCAAAT
CCGCAAGATATCCGATCAGCGGCTTCCCGGGCTGCGCGCGCATTCGACCCGCGAAGAAAC
ATTGGATTTTTCCCCGAATCTTCAGACCCCAAAAACGGAAGTTCTTCTTCCAATCCGCCT
GAAGTTCAATCAGGGGAAATCAATAGAGAAATGTGGCCGGAATTGAGAAGTGGAGAGATA
AATGATGAAGAGCTATGGCGGGAGATGTTTCAGTCAAGAGGCGAAGTGGATCAAGTGGCA
GATTTTTGGGGGGAGTCGCCGAACATGGTGATAAATATGGCGGAGGCTCCGCTTCTATCG
CCTCCTCGAAGCCTTATTGATGAAAATGAGAGTTGCTTCGACGAGACTGAATCAGGGGAG
GCACTCTACTCCCTATGGAATCATTGACTAAACTGATCCGTGACGATGAAGTTTGCAAGG
CGAGTACGTTTTTATGAAATTGTCAACATACGGTAGTAATGATCCGAATTTGACCGACCA
TTCCACAATGGCAGTACGATTCGACAACTAGCAATCGCACTGAAATGTGTGATAAAAACT
GACGTTGTGATATTCTCTTTATAAACAAGCTCGAGAGCCTCTAGAATGAATGGCATTTAT
TAACCTAAACGAATATATATAAATATATATCACGAAGTT
>TcERF81
CGGAATCAGTGTCATTTCTGCAGAGTCTGAGATCAACAACAGAAACTTTAAGCGGACGGA
GGCGGGGAAGCTTCCGTCGTCGCAGTACAAAGGCGTGGTGCCTCAACCGAACGGCCGCTG
GGGCGCGCAGATTTACGAGAGACACCAGAGGGTTTGGCTGGGAACCTTCAACGGCGAAGA
AGAAGCCGCCACCGCATACGACACCG

>TcERF82
GAGGCTCCTCCGTCATCTCACTGTTATTATTATTATTAATAGTGATACAAGGGATTTGGC
CGAGTGCATGTTTGGCTGCTGCGAGCCGAATGTGGTGAGGCGAGAGAGAAGATGCAGACG
GAATCGCGGGTATGGAGTTCGGAAAATTGAATTTGGCATTGGGTCCTCTCAGACAATAAA
TTGCGGCATCGAATGCGCGAGCTGCCTGCTCTGCGGTCTCGTAAGACCCCAGCCAAATTT
TCTGTCTACATTTGGGCATTCTCACTTCGGACACCCATTTTCCCCATTTTCGCAGACTGA
TTCCCTTATATTGGGGAGGAACCTCTGCTCGGTTAATACTT
>TcERF83 
AAACGATAACAACCTACATGAGAACAATACAAAATTATAACACAATGCCTTCTAGATAGC
CTCCACAATTTCCATACCAATGCTGTAAAGTAAAAGAAAAACATTCGTACAACAACAGTT
CCTAAGAAGGCTGGAATCCACTTTCTACACGTGTTTCTTTTTCTCTCTCTCTTTTTTTTT
CTTTTCTACTCAAGAAATCCTCCAGGACACGCGAGAAAGCAACGGGAGAATAGAAGCGAT
TCACTGCACGAGACATTCAAGATAAATGATGTTGAGATCCCTGCATTTTTCGAAGCATGC
TCCAATTCCCAGAAGCAGCAGCAGAGAAAGAAGCATTACAGAGGAGTAAGACAAAGACCA
TGGGGTAAATGGGCAGCGGAGATTCGTGATCCAAAGAAAAGAGCTCGAATATGGCTCGGA
ACATTCCACACAG
>TcDREB68
TTTTGAGAAAAATCCAACATAAGCTTTTTTTTAAAGAGTAAAAATTTTGAGAAAAAACCA
GTAGAAATCTTACTTCTAATTTTAGCTTAATAAACAAAGATTTTATTAAAATGGTTTTGA
ACACTACCTTCTAGTTTGTTCCATTGCATACTACTACTTCAACAATTAACTAACTCAGAG
AATTGCAGCTTTCAAAATCTGTTACATAGAAAACTGCCCTAGAAATTTTAATTATGTCTG
AGATATAAGAAATAAACCGTGAACAAGTAGAACTCAATTATTTAACACCATTCTCGGCAT
GACAAAAACAAATTACTTTCAAAACCTTCCAAACTACACGAAAAACACGGCCTTCATGTT
TCTTCGTTTAAAATCTTCACACTAAATTTCTGGTTTTCCATTTGTGACCGCCGGGATTCG
AAACCGGCACCTCAAGGCTCAGAAGTTTCCGAAGCCGCGCGAATTTCGAGAATGGCATTA
TCCACAGCTGCACCGATCCTGACGGCCTCCATTTGAATATCCAGGCGCGTCATTTCTCTC
CGAGAATCGAACCCGTGACGTCCAAAATTTAACACCGCAGAGTCCCCTTTGAGATAAAAG
GCGGCGGTGTCATAAGCTTTGGCGGCGGCCTCCGCAGTGGAATACGACCCCAGCCATAAT
CTGCTTCTCTTGTTCGGCTCTCTTATCTCGCACACCCATTTTCCCCACTTTCTCATTCGA
ACGCCACGATACTCGCTCGTTTTCACACGCGATTTTCTGTCAATTGACGGCTTCTGCGCC
TGCTGCTGCTGCTGCTGTTTCACCATTGCGAACTGCCTGGTCCGTGAAAAATGAAAACTT
TGACTCGGACTGTTTCCGTGCCGCCCATACATATATAGGGAAGGGATCGATGCGTCTTGC
GCGTAAGATGACGGAGAGATTTGGTCTGGGCAAATGGCATCTTGGTTTCCAG

>TcERF21
TGACGGCCTTGGATCAAATCAGATGCATTTTACTCGACGAATCTGAAGACCAGGGTTCGA
TCCCCGAACCTTCGTTTCAGACGGAAAGTCTGTTCTGGACGAAAATGTCTTCGTCTTCTA
ACAGCAGTAACTTCTGCACTCGCGAAGAAGAAAACTTCATCCAGAGCGCACTGGTTGAAG
GCTCCGTGGAAGAAATCCGGCAGAAAACGGTGACGGAATCTCCGAAGCCAGTCGGCGGCA
GCAGAATCTCGCGGCCGTCACTCTCTGTTAACATCCCGCAGACGGAAACTCTCGGCTGGG
GTTTCAAAAAATCTGTCGCCGTTAAAAGCCCGTTCCTGTCCGACGCATGGGCGAAGCTGC
CGTTAAATGAGCACGACTCAGAGGACATGGTTCTGTACGGTGTTCTGAAGGAGGCCACGC
AGAAGGGCTGGACCCCTGTAACGCCCAAGGAAACGTCCCCTGCGGCTTCCGTCAAGAAAC
AGACAATTGTCCGTCACGAGACGGAGACTCATTCTCAGCAGCCGAAGAAGAGCGGCAGGC
ATTACAGGGGCGTGAGGCAGCGGCCGTGGGGGAAATTTGCGGCGGAGATAAGAGACTCTG
CGAGACAAGGGGCTAGGGTTTGGCTGGGAACCTTCGATACTGCCGAGGACGCCGCTCTGG
CATATGACCGCGCCGCTTACCAAATGCGCGGCTCCAGGGCCCTGCTTAATTTCCCTCTTC
GAGTTATTGCCGCAGTTGGGGATACAGCAATTCCGGCCGTAAGAAAATTATCCGGCAAGG
AAAGCAGTGAGAATTTAAGCAGTAGGAAAAGGGAACGGGAGCCAGTTAATATTGCAGATA
TGAGTGACAGACAATGTAAAGTAAAATTTGAATCTTTTAGCGAGGCGAATGTCTTTGCTA
GTATGAGTAGCCCTCCGGTAACTCCAAGCGGGATGAACTTGTTCAATGGCACCGGCCAAC
TCATGGTCAATTGAGGATTTTTCTGTAAATATTCCATGCTTCTGTGTTGAAGTGCGGTGC
AGTACAGTTCTGTCAAAATATGTTTAGGGTATTAGGTTGTAGTCTAATTGTGTGAACGAT
AGTGTAAAAAGATGTTATCTAGTTATCAAATTTTAAGAGATACGAGACAAGATAGTAAAT
TTGGCGAAATAGATACCACCTATCCATGACAATTATACTCAATAATTCTGTACAATACAT
ATAATCTGAACAAGATTATAGATCCTCTGA

>TcERF20
GGACTATAACTTTTTCTTTTTAAAAAAATGACGGCCTTGGATCAAATCAGATGCATTTTA
CTCGACGAATCTGAAGACCAGGGTTCGATCCCCGAACCTTCGTTTCAGACGGAAAGTCTG
TTCTGGACGAAAATGTCTTCGTCTTCTAACAGCAGTAACTTCTGCACTCTCGAAGAAGAA
AACTTCATCCAGAGCGCACTGGTTGAAGGCTCCGTGGAAGAAATCCGGCAGAAAACGGTG
ACGGAATCTCCGAAACCAGTCGGCGGCAGCAGAATCTCGCGGCCGTCACTCTCTGTTAAC
ATCCCGCAGACGGAAACTCTCGGCTGGGGTTTCAAAAAATCTGTCGCCGTTAAAAGCCCG
TTCCTGTCCGACGCATGGGCGAAGCTGCCGTTAAATGAGCACGACTCAGAGGACATGGTT
CTGTACGGTGTTCTGAAGGAGGCCACGCAGAAGGGCTGGACCCCTGTAACGCCCAAGGAA
ACGTCCCCTGCGGCTTCCGTCAAGAAACAGACAATTGTCCGTCACGAGACGGAGACTCAT
TCTCAGCAGCCGAAGAAGAGCGGCAGGCATTACAGGGGCGTGAGGCAGCGGCCGTGGGGG
AAATTTGCGGCGGAGATAAGGGACTCTGCGCGGCAGGGCGCTAGGGTTTGGCTGGGAACG
TTTGATACGGCCGAGAACGCTGCCCTCGCATATGACCGCGCCGCTTACCGCATGCGGGGC
TCTAAAGCCCTGCTAAATTTCCCCCTTGAGATCAATGCAAACATTGGAAATTTATCCAGT
GGCGTAAAAAGCGAGAATTTAAATAGAAAGAGGGAACGAGAGGCAACGCCTGTGAATATT
GAAGAGCGACAATGTCGACCAAAAACTGAAGGAAATTTGTTTGATGAGCTGCTTGCGAAA
ATGAGCAGCCCGCCATTGACACCGAGTGGAATCAACTTCTTCAACTGCCCCGGCCAACTC
ATGGTCAATTGAACGTTTTTTGTGAGGGATTTTGTCTGCATTATTTCATTCTTTGGTTCT
TTGGTAAATATATTGTCACATTCATAAAACAATGGATATCTTACAGTAAAATTATGTGGG
ATTGTGGAGAACATTTTGTTGGGAAAATAATCTGTATATTTCCAGATCGAGGTGGGATTG
TTTCATTCCCAAATTGATTTGTGTATATTTTTTATTGAATCAGAACTTTGTAGGAGTGAA
TGCACAGA
>TcERF19
GGACTATAACTTTTTCTTTTTAAAAAAATGACGGCCTTGGATCAAATCAGATGCATTTTA
CTCGACGAATCTGAAGACCAGGGTTCGATCCCCGAACCTTCGTTTCAGACGGAAAGTCTG
TTCTGGACGAAAATGTCTTCGTCTTCTAACAGCAGTAACTTCTGCACTCGCGAAGAAGAA
AACTTCATCCAGAGCGCACTGGTTGAAGGCTCCGTGGAAGAAATCCGGCAGAAAACGGTG
ACGGAATCTCCGAAGCCAGTCGGCGGCAGCAGAATCTCGCGGCCGTCACTCTCTGTTAAC
ATCCCGCAGACGGAAACTCTCGGCTGGGGTTTCAAAAAATCTGTCGCCGTTAAAAGCCCG
TTCCTGTCCGACGCATGGGCGAAGCTGCCGTTAAATGAGCACGACTCAGAGGACATGGTT
CTGTACGGTGTTCTGAAGGAGGCCACGCAGAAGGGCTGGACCCCTGTAACGCCCAAGGAA
ACGTCCCCTGCGGCTTCCGTCAAGAAACAGACAATTGTCCGTCACGAGACGGAGACTCAT
TCTCAGCAGCCGAAGAAGAGCGGCAGGCATTACAGGGGCGTGAGGCAGCGGCCGTGGGGG
AAATTTGCGGCGGAGATTAGGGACTCTGCTCGGCAGGGGGCTAGAGTTTGGCTGGGAACC
TTCGATACGGCGGAGGACGCCGCTCTGGCATATGACCGTGCCGCTTACAAGATGAGGGGC
TCGAGGGCTTTGCTTAATTTTCCGCTCCACGTGGTATCCAAGTCAATGGATAATGATTAT
TTATCAACCAAATTCAGTAATAATGTGGGTAGGAAAAGGTGTAACAGTGAGCAAGTTGAT
AAGGTTGATGAAAAAAGATTTTGTCCAGTGAAAGTAGAAGATCCGGTTGTGGTGGACGAG
ATGCCGAGCACAGCTGGCACTCGTGATGCCAGCTGTACACAATAATCCTATAACTAGGGT
CGCGTATATATATATTAACTTGTGTGGGGCTACTGTATAGTGTATTTGATGATTAAATGG
AATTATTTTTTTGTCCAACGAACAACCGGCATTTGGCATTTAACAATCCCTTAACTAGGG
TTGAGTATATATTAACTTGTGTGGGGT
>TcERF18
GGACTATAACTTTTTCTTTTTAAAAAAATGACGGCCTTGGATCAAATCAGATGCATTCTA
CTCGGCGATTCCGACGACCACGGTTCGATCTCGGAGCCCTTCATTTGTAACGAAACTTTG
TTAGGAACGGGAAATTACTCGTCTTCTAACAGCAAATCGTGTACTCTTGAAGAAGAAAAG
TTTATCCAGAGCGCACTAGTTGAAGACTGCGCAGACGGCAGCCGACGGGAAACGGAGAGT
CCCAAACCTGTCAGCTGCGACAGAGTCTCCCATCCCTCACTCTCTGTGAACGTCCCTCCG
ACGGAATTTCTCGGCTGGGGGCTCAAAAACTCTGTCTCCGTCAAAAGCCCGTTTCTTTCC
GACGCCTGGGCGAAGCTGCCGTTAAATGAGAACGACTCGGAGGACATGGTTTTGTACGGG
ATTCTGAAAGAGGCGACGCAGAAGGGCTGGACGGCCGTTACCCCAAAGGAAACGGCCCCT
GCGGTTCCCGTCAAGAGACAGACGATTCTCCGTCACGAGACGGAGGCTCAATCTCAGCAG
CCGAGAAAGAGCGGCAGGCATTACAGGGGCGTGAGGCAGCGGCCGTGGGGGAAATTTGCG
GCGGAGATTAGGGACTCTGCTCGGCAGGGGGCTAGAGTTTGGCTGGGAACCTTCGATACG
GCGGAGGACGCCGCTCTGGCATATGACCGTGCCGCTTACAAGATGAGGGGCTCGAGGGCT
TTGCTTAATTTTCCGCTCCACGTGGTATCCAAGTCAATGGATAATGATTATTTATCAACC
AAATTCAGTAATAATGTGGGTAGGAAAAGGTGTAACAGTGAGCAAGTTGATAAGGTTGAT
GAAAAAAGATTTTGTCCAGTGAAAGTAGAAGATCCGGTTGTGGTGGACGAGATGCCGAGC
ACAGCTGGCACTCGTGATGCCAGCTGTACACAATAATCCTATAACTAGGGTCGCGTATAT
ATATATTAACTTGTGTGGGGCTACTGTATAGTGTATTTGATGATTAAATGGAATTATTTT
TTTGTCCAACGAACAACCGGCATTTGGCATTTAACAATCCCTTAACTAGGGTTGAGTATA
TATTAACTTGTGTGGGGT
>TcERF17
ACTCCATTCATTCAATGTCTCAGACCTTTTCTCTGACTAAAATTATTAGCCCTTCCCCAA
ACTAACTATAAATTGTCTGAGAGAGAAGCATTATTTTCAAAGATTCAAAGCCCTAACCGA
AAATGAGCGCCTTGGAGTTGGATCAAATCAGATACATGCTGCTCGGCGAATCCGACGACT
ACGGTTCGGTCTCGGAGCCCTTCATTTGTAACGAAACTGTGCCAGGGACGGGAATTTGCT
CGTCTTCTAACACCAATTTCTACAATCTCGAAGAAGAAAAGTTTATACAGAGCGCGTTAG
TTGAAGACTGTGCAGACGAGAGCCGACGGGAAACGGAGACTCCCAAACCTGTTGGCTTCG
ACAGAATCTCGCGTCCGTCGCTCTCTGTGAACGTTCCCCGGACGGAATTTCTCAGCTGGG
GGCTCAAAACCTCCGACGCCGCTAAAAGCCCGTTTCTTTCCGACGCCTGGGCGAAGCTGC
CGTTAAACGAAAACGACTCGGAGGACATGGTTCTGTACGGGATTCTGAAAGAGGCGACGC
AGAAGGGCTGGACGGCCGTTACCCCAAAGGAAACGGCCCCTGCGGTTCCCGTCAAGAGAC
AGACGATTCTCCGTCACGAGACGGAGGCTCAATCTCAGCAGCCGAGAAAGAGCGGCAGGC
ATTACAGGGGCGTGAGGCAGCGGCCGTGGGGGAAATTTGCGGCGGAGATTAGGGACTCTG
CTCGGCAGGGGGCTAGAGTTTGGCTGGGAACCTTCGATACGGCGGAGGACGCCGCTCTGG
CATATGACCGTGCCGCTTACAAGATGAGGGGCTCGAGGGCTTTGCTTAATTTTCCGCTCC
ACGTGGTATCCAAGTCAATGGATAATGATTATTTATCAACCAAATTCAGTAATAATGTGG
GTAGGAAAAGGTGTAACAGTGAGCAAGTTGATAAGGTTGATGAAAAAAGATTTTGTCCAG
TGAAAGTAGAAGATCCGGTTGTGGTGGACGAGATGCCGAGCACAGCTGGCACTCGTGATG
CCAGCTGTACACAATAATCCTATAACTAGGGTCGCGTATATATATATTAACTTGTGTGGG
GCTACTGTATAGTGTATTTGATGATTAAATGGAATTATTTTTTTGTCCAACGAACAACCG
GCATTTGGCATTTAACAATCCCTTAACTAGGGTTGAGTATATATTAACTTGTGTGGGGT

>TcDREB69
CAAAACTATCTCCTATCAAACTGTGATACCATCATATCCTACCCCTTGCTGCCATTATAA
AATACCTATGTCAACATAATACATAATAAATACATTTAGAATATCCAACAATACTAACAA
AATGATAGCAAAACAACCATTGAGGGCCCTTTTTCATAATATATCCCTACAAGGGAAAAC
AGTATGAATGGATATATAACATGGTCCCAAGTGATGACCAAGAACCCGTGTTTGTACTTA
GTTTGGTTGGATGGAAACGCTCTCCATGGTTGATTGGTTGATGAGATTTTCTAAGTTAAA
ATTCTCTTCTCCTTCATCTTCAAACATCATCAAAATCTCCTCTATATTAATGTCATGCAG
CTCGTCTTCGATTATCTCGGGAACGGAGCAGTGCTTCATACTTGAATTGAAACTATTAAC
AGAAGCATTCTGAGGTTGACAGGGAGGATTATTAAGCGATGCAGAAGATCCATACATGAT
TTCAGCAGCATGGTCATATTCCACAGCAGCTTCATGGGGTGTATCAAAGGTGCCCAGCCA
AAGCCGTCTGCCTTTGTTGGGCTCTCTAATTTCGGCCACCCATTTCCCCCAAGTCCGCTG
CCTCACTCCTCTGTAATTGTACCGCCCATTTTCAGGTCCTCCCTTTCCGTGCATGCACCC
TTTTTTGGAACCCTTATGACCTCCTCTTCTAATTTTCGTAGTATAATCAGACGAGTTCAT
CCGCTGCCATTGTTCTAAAATCTGGGAGACCTTTTTCTGCCTCTGCCCGCTTGCTGTCTT
TGCCATCTTTAGTTTGAATGCTTCAATGTAAAACCTCAGAACTAATGAAAAAATGAGATG
AATAACAAGTTATTATGGGAAAATACTTGTTCGCTACGCAACCTGCCTAATGGCGTGTCT
CGATCCATCAGTGTCAGTTGTTGACAGTTTCGTCGTACTGTGAGGTGTGGAAGAGTGAAA
AATAAAAATAA
>TcDREB16 
GGAGAGGTGAGCGTGAGTTTTTTATCTGGTTGATGCGTTGCGAAGCAATTCCCCTTCTCT
GTAAATCCCCGCTTCTTTGAATCCCGTTCTGTATTTTTTCTTCGTCTTCTTCAGAGGGTC
CCAATTTTTATTTGGGAGTCTCGGAGATTTTTCTGTTTTTAATACCCAAAAGGTTCAGCA
GTTGTGGGCGTTTCAGATCCAGATCCAATTTTATTTCTTTTCTTTTCCTTCTTGTTTTTA
GCCATTAGATGCAATTCTTCTCTGTAAAATAAGTAGTTGATCTGTTTTTAATATTTTGGG
TTTTGTTTGTTCTCTGGTTGTGGCTTGATTCCTCATCCAGACAGTTTAGGGGTAGATTGT
GCATATAAGGAATTATAGGAGTATCCTATTGTTCCAGTAGAGGCATCATTTCAGAGTCTC
TTCAAGGGAAGGGGGTTATTTTTTTAAGACCTCGTCCCTTTTCCTAACACAGGCAAGATT
GTTTTTTGACCTTGCCTCTGAATTGGGTTTTTCTGTTTTTTTTTGGGGGTTTTTTTTTGT
AGGCTTGGTATTTGTTTTATAGGCATATAGATCTGGCAACCACAGGTACTTGTCTGGTTT
CGAATTTTGAAACAAATCAGCAATACCCGAGGTGTGGAACTCCTTTGGAGAATTTCAAGT
TTGGCCAGAGGTTTGATCATCATACTAACATGGCAGCAGGTAGAGTAGATTTTGGCAGTT
GCAGCAGCACAGACTTGTTCATGGACCAGGAGTTGCTGACGGCATTTGCACAGAATGTTT
TCGCAGCTTCAAGCTCTGAGCTGCTCGAGGAATCTTCATCCAGCTCATCCTCTCCTTTAC
ATGGAGATATGGGGTTGGGTGGTATGCAGAATCTAGGAGCTCAAGAGAGACAGTTGCCTT
GTTCTGGACCTGCTTTTTCATATGGGTCTTGCTCTTTTCTCCCTAATGTAGAAGGACACA
ACCAACCTGATGGTCTGGTGTGGTGCCCAAATTTTCAAGGGCTAGAAACCACCGCCAGCC
ATTGTGGGGAATCCATTTCTGGGTCCAGCCTGCAGCAGCAGCAGCCTGTGGCTCTGTATC
AGTTGTACACTGGATGACAACAATCTGAACGTGCTTGCTCTGGAAAATCATGCTTATTTT
GGAGAGACCGTTAAGTTTAAGCCATCTAAGATTTTGGTAGCTGGCAGAAATTTATCGGTC
AGCTATGGGGGGCACCGTGTCCATCCAATCAGGCATCCTCGGCTTGCACTTGTAAGTATA
TTGAGCTCAGAAACCCTTTCCCTTTTAGCTTGTTCCTATTAAAACAGAATCACACATTGT
AGAAATCACATGTTATTGATCCAATAAGAAAGTGAGTTTATTTTGTGAAGAACTCTGAAC
AATCACATATGGTAGAAATCACATGTAAGGAGATAATATTTTGTTTCAATGAGCGAAAAA
CTTTAATACCAGATCACAGAGCATCATTGGTCCCATGGAACGAAACCAATATACTGCGGA
AGTGAGGTTTTGCACGGCTTAGACTTCACCACTTTTGGAATATTGATCGCTGATACATTT
ATCAGTAGAGTAGACCAAGCCGACCTGGAAAGATCTTCGAATGGAATGGATGATCTTAAA
TTTTCAGCTCCTCTCATTTCTGCACTCAATGGAGGACGAGGAAAGAAAAAAAACAGTAGT
TGGCCGACTTCATTATCTTTAGCCTTTTAATCTTTGTGAGCATTCTCCAAGGAACATACT
GCAGTGGGATTGGATACCTCCACACACAGTGATTGTCTTACATGGCAACTGACTATAAAG
TCCAAGGGATATGCTCAACCCGGAGAGCTGTGAGGCATTGTTTGAAAGCCTACCAGTTTG
ATCTATATGCAAGCGACAAGACTTAGAACTGGACATCAAGACATGCCCTCCGCTGTTCTT
CCCGTTGCTACATGGCTGTGTGTGGCTGTGTGTTTCATCTCAGTTGGGAGATTCATACTG
CATGGTAAAAATGTAATGTTTACAAAATCGAAGGCTTTCAATTTTATTTCGCTAGGGGAG
ATTAGTTATTGTAGCTTTGAATCAAATGATGGGAATTCTTGCAAATAAAGAGCATCTGTG
CTATGACTCATGCATGCTATGCATCCGTTATCTGGGAAATTCTGAGCAATAGAGTTATTC
AATGCCTGGTGGTACTGGCTAGCGAGTTATACTCTACCTCCAAAACCACTCCCAAAAGTT
TCAAGAATACTCTAAACATCAACTTTAACACCATCAACTCCAGTTGCTGCGAGGTAGCTG
TGTAAGTCACTGTAGAATAGGAAGACCCTTTTAGGATTCATAAGTCCTTGAACAGAAAGA
CTATCTGTTTCTGCCATATATTGGAAGGCATCAGGAGTAGATGCAGGGTATTGCATTGTA
GAGTCATAGCTTTTCATTTCATCGATTCCTGGTTGAACTCCTCCCCAGTATCCTGTAAGT
GCATGCCATATGTGCACATACCTGTGAAGGCAAGGATAGCCAGGTTTGCAAGCATACCCA
ACAATTTTGTGGCTCTGAAATCACGATTTTTCTTGCTTTGACCTACCATTTCCTAACTAT
GAAAACAACTTCTATTGACATTCTCCATAAGTTGCAATGACTTACTTCAAATTGTATTTT
TCTTTGGCTATCTGGACTATATGTTGAATGCCCTTGGCGGGATCTTCTTGCCTTTTACCT
TCTTCAACATCAATTTGAAATTTGATATTCTCTTTTATGTGATTTAATCGGCTGTAAGGC
CTGAAAAGCACAATTAAAAAAGTTATAGGAAATATTTTGTTCTTATTCATCTGTTCGGAG
ATTTCTAAAAATTTGGATTGTCAGTATTTCATAAGTTTAGCAACGTAAATTCTCTTACGT
CTTATCAGAGACATGTTCTGGTTTTTGAACAGATTGCCAACCATCATCAATGATAATAAA
CCGTTGTGGTGTGCCTCCTTCTGACAGGCTGGAGTACATCAACACATGTTAGAGGTGTAG
TGAACTTTTCCGGTGATCAGGATCTAAGATGTCTCAAGAACATTTGAACTATGTGAATTA
ATCCCCTACATGCACTAAATAGTTAATTCCAGACAAATGGACAAAACAGAGGGGAAAAAG
ATACTTCCACAGACTGATAGGCTGATAGCTAATGCTGGCTGTATGCATGACTTCCACTTG
TTGGTTTTTATTTTTGGCACCGCTTCCCTGCTTTTTCATATGGTTCTTGCTGCAGCAGAT
TCAAGCTCAGTTGCAGATGATGCAGCAGCAGCTTCAATGGCAGCAGCAACTTCAATGGCA
GCAGCAGCAGTTAATGGCCTACCAACATCAGTCACAATTGAGGCAGTGGAGGGATGCGCT
TGGCCCTAGAAGCCAACCCATGAAACAAGTGGGTAAACCACACAATGGCACTGGTGTTGG
CGTGCCTAAACCCACCAAACTTTATAGAGGGGTAAGACAGAGGCACTGGGGCAAGTGGGT
GGCAGAGATACGGTTACCCAGGAATAGAACCAGGCTCTGGCTTGGTACTTTTGATACAGC
AGAGGAAGCAGCTATGGCCTACGACAAGGCAGCTTACAAATTAAGGGGTGAACATGCGAG
GCTAAATTTTCCACCTTTCAAGCATCTTTTGCAAGAAAACTCCAGCCCATCCTGGCTAGG
GAATTCACTCTTTTCCCCTGCCAAACCTGTGCTGCAGTCTTCTGTTGATGCCAAACTGCA
AGCAATTTGTCAAAGCATGAAACAACAAGAACAACAACCAGTGTGTGCTAGTGGTAATGA
AAATTGTACTAGAGAAGCATCATCATGTGTATCTGACGAAGGAAAAACCTGTGCAGATGA
GAATTTGGGCTTTATGGGTGGTGATGTGAAGAAGCATGATTTTTGTTTTGTTAAATCTGA
GACTCCGTTGTTTTCTGATAGCAGCAATGATTCCACCATCACTGTAATGAATTCAGTTGG
TGGGCCTGAGGCTCCTTCAGGTAGATGTAATTCCGAGCCAGAGGCAGAGACAGAATCGGA
TACTTTGTGTAGCACGCCATCCTTCTCTCCATCTATGTGGGCAGAGCTCGATGATTATTT
GTTCAGTTTTCCTTCCCTTGACGCAGACATAAGCTTGGATTTTTTTACCTCCGCAGCTTA
AACATGCACTCTTATGTGTTACCAGTGTGGATACATTTATTGTTAGGATAAATTTGGCTA
CCTAGGCTTCTGCAATTAATTGTACTTGTTTTATGCATGTATGTAATGTGTTGTTAATGG
GCCGGGCTGAAATTTCTTTTCAGCACCTGGAAATAGAAGTTAACATTTGTGAAAACATTG
TTTATTGTCGTTGTCATGTATCCATGGATTATCCATATGATTTTGGGTTCTTTGTAAGCG
GACAGGCCACTCGTAGTTTTTCCATAGTTAATGGAAAATCAATAGAATATCAGTAGTTAA
TTTGTTTTTGGGTTTGAAATAGATCTACATAGAGAGAACTAGAAGACA
>TcERF71 
TGTTTTTGAAAGACAGTATTGAAAAATTACCCTCACCTGAAAATTATTTGACATGCATAA
GTAGCCGTCGAATTTAATCCCTGCTCGGAACCACCTTCCTCCACTCGTTTTGCTGACGGC
ATCCTCTTCTGTGCTATAAATAAACAGCCAGAATTCCTTTCTGACACAGCTCCCTCCCCC
GCAATAAAATTGTAGCAGCTGGTCTTTAAAATTTATGGCGGCGAGAAAGGAAGGGTCACA
AGTTCATTACAGGGGAGTGAGGAAGAGGCCCTGGGGTCGATACGCCGCAGAGATCAGAGA
CCCTGTCAAGAAACAAAGACTCTGGCTCGGCACCTTCAACACCGCTGAGGACGCCGCCAG
GGCTTACGATTCTGCTGCCATTTCTTTCAAAGGTTCAAAGGCTAAACTTAATTTCGCCTC
CTCTTTCTCCTCGGCAGTTACCAGCCAAAGAAGCGCCCTACACTTGCCTGCAATGGAGAC
CGGCGTTTCCCTTTCTTCTTCTCACATTCCTGCCGAAAAACAGCTTTTCTTGTTTGGATT
CGCGAAGGAAGATCTTGTTTTTTCTGGCGGTAGACAGACGTCTTGTGACAAGAAAGTGGA
AGAAGTCCAGAAGCCTCAGGCTCACAGCGATTGTGATTCTTCGTCAGTTGTCGTAGACGC
CGAAACCGAGGAGGAGGCAGAGCCGCCTTCTGCGGCGAGATTTCATCTCTTCGATCTCAA
TCTTCCCCCGCCTTTCGATGGCGAAGATCACTGGCAATTGTCTCAGATCTGCTCATAGAA
AGCCAATTTTTCTGCAATTTGTTAGATTTTTTTGCCTCATTTGTTTCCGAAATTGCGTTC
AGTAAAGATTGAATGTAAATACAAATCTCGAAGAGCTTCCAATTGGAGAATCCAAAAAGA
TTAATTCTATTTTATTCTGACAAATTTTTTCTGGTTTGAAGTCTTAGCATTTAATCTGGT
TTAAGCTTGGTAGGCATAAACATTTTCCGTCGTTTAACGGTCGAAGTTGCGTCGGTAAAG
ATTGTTCAGTTTATTGACGGATAGTAAATATTTAGGGCTTGTCTTTATCTGCGATGTTGT
TGCAAGGTGTGCTAAGCAAAAAACGGCAAATCAATATCGATTGGACGCCAAATCGATTCC
CCCAGAAAAAGCTTAAATCCGTGACCTGCACGGATAAAACCGTGTAACGATTGTCTGACG
TAGCTGCGAGATCATTCTTTCTTTCTAAATTTTCGCCGAAATCATTCGACAGCATTCATT
TCTTTATTTCGGGTAAAAACCGACTGTTGATCCCCAAAAAATAAAAATAAAAAAACGGCC
GGGGCACGGGGTATTAGTTTTTGTATGAAAGGCCTGCGAATCGACGGTCAAAAATTCTAG
ACAGGCGTGGAATTTGACGGTCCGCAATGCGGAGTCTCCTATGGTAGTTGATGGAAAATA
CGCGGAATCAAAGCCTGTAATGTGATTTTATGTGGTCCACCTCCTTTTTTATTTTGGGAG
AGCCTGTCACGGTCCAAAGACTCGTTCACAGTCGACACGGAAGGGTGTCCCTCGCTTGTG
CTGGATTTTGACGTTCAATCTTAAATGTCGCAGTAAAATTGTTTGGCGGTCTAGAAAATT
ATGTGTCTCAATTTAAAATTTAATATCTACG
>TcERF70
NCNNCNNNTNRNNNNNYNRNGNNNNNGNN
NNNNNNNANNNNNGTNNNNGGCTAGATGTACATAGTAAGTGCATGATTTAGTTTTTACAT
TTTCTCCCACTTTATGTTGTAGCATGTCAAATTGAATAGTGCAAGATTTGTATCACACAA
TTCTAAGGGATGACCTTTCTTTGCATGGAGTGATAATGATGTATCCATGTGGTTCCTTTT
TTCTAGATCAAGCTTGATACTTTCTTTATGGTTTCTTTTGTGCTTTTCCGTCATTGTCAT
TGCATAGGACCAGGACACGCGAGAAAGCAACGGGAGAATAGAAGCGATTCACTGCACGAG
ACATTCAAGATAAATGATGTTGAGATCCCTGCATTTTTCGAAGCATGCTCCAATTCCCAG
AAGCAGCAGCAGAGAAAGAAGCATTACAGAGGAGTAAGACAAAGACCATGGGGTAAATGG
GCAGCGGAGATTCGTGATCCAAAGAAAAGAGCTCGAATATGGCTCGGAACATTCCACACA
GCTGAAGATGCAGCCAAGGCCTACGACGACGCTGCTTTAAAGTTCAGAGGATCCAAGGCC
AAACTCAACTTCCCAGAAAGAGCCTGTCTCACCCACCACAATAAAAATTACAGTCTCGGT
TCAAAATCGATTGAAGAAAATGTCATTGGCAATAGCAGGTGCAAGTTTCCACCGGCAACG
TCAACATTAACCGCGGATTCCCCAGCCACACAAATGTCTACGCGCATGGAGTGTCCTGGT
ACAATTGTACACGGCGCCACTTTTTCTCACTTGTCTCAATCCTCCGACTATTATCGTAAT
ACACAACTCGCGCATAATCAAACGTTGATCTGGATCATGTTAATAATTTATTTCCTAATG
ATGAAAATCAGCGCTATTCTGGCTTTACAAGATCTCAGCGGCAACGACTGCAGCTGAGTG
TATCCTTCACCAGAAGCACATTTTGATTCCATCAACGTACACAGGTCACAGCTTATCAAC
GTACAATGAAATGTACACGAGCAACAGTGGTGGATGCATCTTGGGAAAGATTTAGCTGTT
GCAAAATCAAGTCAGAATTTATTGTGTAACTAATATTTGTCTTTTCCGGATTTAGCTCTA
CGACATATCAGATTTGCATTCAATTATGACTGCTGCACATTTACTTTTGGTTGATTATTC
TCCCTAATTATCTTTTGTGAGAGTTTTTGTGTTGACTTGTAAGGCAAGTTTTCTATGTAG
GTGTAATAACATCTTGTTTTATTGGGAGAAGTAGAAGGAAAAAGAAGGAAAAGAAAAAGG
AGGAGGAATATCAGATTTGGCAGAAGAAGAAAACGTGTGCAGTCCCAGCTCAAGTCTGAA
CTGTTTTTGCCGATAGAAAACATCATTTCTCAGTTGTTATTGTATGAATGAATGTTTTGT
GTGTGGCTGTAGCTGCT
>TcDREB72 
GTATGACAAAACACCAAATGAAACAAAAATCCAAAGAAAGAAAGAGAACAATAAACAGTG
ACTTTGACTACGAATGTTTTTTAAAGTTCAACTTTGTTTTGGACCACTTTTGGTCATTCG
ATCCCACAAAAAGACGGGCTTTTGATTCCTTTCTGGATTACAAGTTTTTTAAAAAGAAAA
TATGTCACGACTCACAAGTGTTTCTAATTCTAATTATCACCAAACCATTATGTCACAAAT
TCACAATCATTTCCATGAAATAAAGCAGATAACAGACCAAAACAATCCAACTGAGGAGGA
CAAATCTGGAAACTATATTTACAGGCATTGTATTGTGATCTGAGGGCATTTTCCGGAACT
TCCCACCACTCAAGTTGGTGTAAGATAATGCCGCCATGTTGCTGTACAGGCGAAGGAAAT
GGCAGATGCTCATGCGCCATTAATTCCACAACATTTGAGTCCGATTCATTTCCACTCAAC
ACAGATTCCCAAAATTCCATTTCAATATCACTCGAACTCTCTTCTGAAACAGACAATAAC
ATCTCCGACTCTCCCGCGGCCATATTTACGACAGGCGTCACTGGGAATTTTCGCAGAGCG
AAAGCGGCTGCGGCGGCTTGAATCTCTTGCTGCGAGAGCGAAGAGGGCGATGGCATTTCA
GGTGGAGAAATGGGGAAATTGAAACTGGCACGAGGGCCTCTGATGCAGAAGTGTGCAAAG
TCATAAGCGCGAGCCGCCTGCTCCGCGGTGTCGTAAGTTCCGAGCCAGAGTTTGCCTCTT
GAATTGGGCATTCTCACTTCTGAAACCCATTTCCCCCATTTTCTCATTCGAACTCCCCTG
AGTTTGAGAGGACTCGGTTTTGGAATTCTTTGAAGTCTGGAAGGTTGCAGGCAATTTGAC
TTACCCATTCTATTTCGCTAAAAATTTCCCTGTTCAAACTGGACCGACGACATCGGTGCA
GCAACATGCCTTTGAATAGGAAACTAGGATCTGTGTTCATGCTGTGTTTCAGGAGAGTTT
T

>TcDREB73 
GTCGTTCGCTCGATAGTTTTTGGGATGTCGAGAGTTCGAATCTTGCAAAGAATATGATCT
GTGGATGTTATTTTGGAATCCTCGGGTTTTATTCTGAAGCAAGCTTATAGGAAGCTAGAG
GATCAATTGGCTTTTTTTATTTTTGAGCTTCGTTCCAGGAGTCGTCCTTGCAGTTATTCG
AATTCCTCTTTGTATTTTTTGGTGGTTGTTGTTGATTGTTCAATAATTTTTACTTCTCAC
GAGACTTGTGGTAAGAAATTCCCTTTTTGCTTGGCGAATTCCAGATGTGTTGAGAGATAC
TCTGGTCTGCTCTAAGCTGGTTGTACTTTTGCAGTCCCATTTACCTATTTTTGGTTATTT
GTAGACCTAAGATTACCTGGGTATAACTTTTTGTCCAACTTTTCCAGTGAACTACCTCGC
CCATTAATTTTTTTTTGTATCCCTTGGTGAGAGCGGGCAGCTGGCACGGTGGGTCTGATT
GATACTTAGTACAGGACTGGATTGAGGTTTTTCTCGGTGTTGTAATGGCGTCTGGCAGGA
GAACCGCGGAGGAAATGTATGCATCTTCCTCCGGTGGGATTGAGGATAGGCCAAATCCCG
AGAAGAAGGCTACAGATTCTCATTCTCAGCAGGGTTCTAAAAGAGTCCACTTGTTTCAGA
GCCTTGAATCGAAGCCTGCGGCTATTTCAGATCGTGCCTCATGTTTTAGGCAGACTGCTG
GGAAGGATGAATCTTCCAGTTTTATACAGGGTTTTCCTTTTCCTCCTCCTCCTCCTGCTC
CCCCTACGACTACTAGTGAAACATCATCTTCACAAGTAATTTCATTTTATTCGAATTATC
CACAGGTTGGCCTCACTTCTCCCTCCTTTTCAGCAATTGAGAACATACCACGCACGTCAG
AATTGTTTTCGTGGAATCAGATTATGCATGCTTTTCCTCAGCACCAACAGACATTATCAT
TCCAGCAACAGATTTATCCTAGTGCTGAATTGCAGAGGCCGGTCCAGCAGCAACAGCAGC
AGCAGCAGGTCCAGTCAGGGTTTCCTTTGATTTTCCTGAATAACCAGCAGCAGCTGCAGC
AGCAGTACCAGCAACAACAGTATCAGCAGCAGCTTCTCAGGCACTGGAGTGACGCTCTGA
ATTTGAGTCCAAGAGGGCAGATGATGAAACATGGAAGGAATGATAGGAGGGGGGGGTTTG
GGTTGCCTCGTCCCATGAAACTTTACAGAGGAGTGAGACAGAGGCACTGGGGGAAATGGG
TCGCGGAGATTCGCCTACCCAGGAACCGAACCAGGCTCTGGCTTGGCACCTTCGACACCG
CGGAAGACGCAGCTTATGCATATGATCAAGAAGCTTTCAAATTGAGAGGTGAGAATGCTC
GTCTCAATTTCCCACATCTGTTTCTAAACAAGGCCTCTTCCGGATCCAAGGCTGCTTGTA
CCCCTGAGGAAGGCAGTTTGCAGCAAAAACCTGATGGGGGAAGGGCTTCTTCAACAATCA
GCCCCTCCACTAGCGCTTTGACTGCGAACACTGCTCTCCAATTAGGTTCCTCTGCAGCCG
AGGGTGTTTCAGACAGTGTGCAGGCCAAATCAATGGATTTAGAGGTGAAAACCGATCCGG
TAATGTCTGCATATGAAGCCAAACAGATATTGGCTGGTTATGTAGAATCTGGATCTGAGG
AGGTTGTCAAAAGTGAGCCTCAGGATCTTCAAATCCATACTTGGCCCACCTCCCCTGATT
TTCCTTGGGGAGATCTAGATGAGAACTGGTTGAGTGGCGTTTCGCCTTTGGAAACAGATA
TGGCGTGGGATGTGCTTTCTACCACTCCACTTAACAATAATATGGCGGCAGAAAACACAC
AACAGAAATTTGACACTCAAGGACAAGCGTCTATGGCGGTCCACTCTCCACCCAGGCAGA
TGTATGTCTGGAGAGATTGCAAGTAGCTGCAGTATCACTTGGCGATTTTCACAAGCAACA
GGGTGTGGGGATCACTGATTAGTTGGAATTTCAGGGGGTGTTTGCTGGATCACTAACCTC
TATAGAATAGAAAAACTTTAGTCTGTGGCTTCTCTTTAGGATCCTTAGCTTACTTAATTG
CTGCATTTCCCTTCTTACCCCTTTGAGTGTATAATCCACAGGTTGCATTTTTTGAGTCGA
CCCATGGATTCCCTCAAGGCCCAGCAGTCCCACAATCTCTTTCATGGCCAAGACCCTGTG
ATATGTTTAGTTTCCAGTGTCTTTCGCATCTGATTCGGCTGGTTTTTTTAAGCCTGTCAA
TGTACATCCTCTCTCATCAGAGACTAGTATCCCCCCATGCATTATTGAATTTGAATTTTA
GGACTTTAATCATTCTTAGAACGGTTCTTCCAGTGATCTGGTTATTCACCCTGCCAATTT
CTCACAAAACAGAGTTCCCCCCACCTGTCTCGTTGCTAAACCAGAAATCCTATACACCAG
CAATACATCTGCAGAGTTTCATGCCCGAGGAAGGTGAAGACGGGTTTGAGTTTCAAGTAT
GAGACTACAGAATAGCTATGTTTGTTAAGTTAGTAGATGTAGAATTATACAGCAGATCAG
GAAGATAGTTTTCAGTTCTTCCTAATCCTACTATTGTCAAAGATGCATGGAGTAGTCAAA
ATTTATCTTTGTATTTCTTTATATGATTTTCTGTATTTGCATCAAAGATTACATAAAAAA
ATGTAGAAGTAAGGTTCATCTTTGTATTTCATGGATTGATTTCTGTATAAATCTATGGCG
CCATTACAGCATTATCTATATACTAGCATTTTTTGGTTCATGCTTGCTTGCTTAAACCAG
GCC

>TcERF74 
AGAGAAACTAAACACAACCAGTATTGATATCTTTTATATTTCAAAGCCTCACAAGGATAT
ACATCACTATTCACACGAATACTATTAATACTCAAATACAAACTTTCTATGAGTTTATAA
AGGGCAGCCATTGCGTCCGATTCACAGTCGTCCACACAACCGTTAAAACGTAGTTGCTGA
CATTAAGTGCCATAACAGAAAAAGCAAAAACCTAAATGACTTATACAACTTGACTACCTA
GGTTTTGTGTGACAAGGCACTGGATATAATAGCCATGACCATCACTGATTAAGATATTCA
ATAAAGTTGTAATACGTGATCTTAAGACAGTATCTAGCAATACACAGTTGTTTAATCCAC
ACTTAAGGCAGAAAATTATTCTAACTGAGAAGGGGTGTTGGAGGCGCTACCAGCAGCTCC
TCCAAGTAATCCACACTCAGAACTTCCAATTCTAATACTGTCTCATCACTGTCAAATTCC
ACCATCTTACTTACCTCATCGTTGTTGGCATTCTGGGTTTCATCTGAGCAGGCTGTTTCG
TTGAAGCTTGGCCTCTTAGGCTTGCCCTGATCCTTGTCATCAGGATGTGCTGAGGGTGGC
ATGAGTCTTTTGTAGGATCTCCTGTCCACGGGCCTGTCCAGTGGCAATGAGGTGGGACTG
GAACGGTATTCATCTGATGAAGATGAGGCCGATTTGATGGTTGTGGGGGGGATAACTATT
TCAAAGGAGGGGTTACTGTTGGCTATTGCTGCCGCTGCTGTCTGGTGCAAAAATCTGCAC
CCACCATCATTTGGGAAGTTAAGAACGGCCCGAGAGCCTCTCATATTGAAGGCAGCCTGG
TCATAAGCCATGGCGGCTTCTTCCGCAGTGTCAAAAGTCCCTAGCCACACACGGATGCCT
CGCCTGTCGGAGTCCCTGATCTCCGCTGCATATTTTCCCCATGGCCTGGTTCTCACTCCT
CTGAAATGCTTCTCCACTTCTGGTAACTTTTCATTTATCATCTTGATTGGTGTCTTCTGC
TTCTTTTCTGGGGGCACTTCAATCTCTGATTTCCCCTCCTCCTCCTCCTGGCTTGGACTC
CCATTATCATGCTGAGAGTCAATTGTTTTCTTTGTGGGTTCCCAGCCTATGTTGATTGCT
TCCCTGAGAACCCCATACAAAACCATGTCCTCCGAATCATTCTCATCCAGAGATAAGAAG
TTCAATTCCTCCGAGAGGCAACGAGGAAAAGCAGGGGGCCATATCTCAGAATCCTTGATG
TTGCTCAAAAACTCGGAACTCTGCAAATCCCACAAACCATTGGTGGGCACGAAAGTAGTA
GAGCTGCTGAAATCGGGCTGAAGGGTATCATTGCTTAACATCAATTCCCAGTTATTGTTA
TCGATTCCGAAGCCGCAGAGATCAGATCCCGAGTTTAATTTTAGGGACTCCATTTGCGGG
CATGGGTTTCGTTCACAAAGACTTGAATTAGGCGAGGTAATATAAGATAGATTGGAGGGC
CGGGCAAAGGTTCGTACAAGTTGCGGAACAAATAAAAATAAATGGGAAAAAAAAGGCAAC
CTAGGTACTTACCTATCCAGCTATCTCAGCTCATATTATCAAAAAAATAAAAATTTG

>TcERF14
AGAAGGGACAATAATATTGTTATATACAGAAGTTAGAACCATCCTCCCACTCTCCTCTCC
ATTAATCAGTCTCAGACCTTGTCTTGTCTAAAGCCCAAGTCCAACAAAAAACAGAGGAAC
GGACAATTATTATTAGATATTGAAGCTTCCTCCGACTCCATTCATTCAATGTCTCAGACC
TTTTCTCTGACTAAAATTCTTAGCCCATTCCCAAACTAACTATAAATTGTCTCGCAGAGA
AGCATTATTTTCTTAGATTCAAAGCCCTAACAGAAAATGAGCGCCTTGGATCAAATCAGA
TACATTCTACTCGGCGATTCCGACGACCACGGTTCGATCTCGGAGCCCTTCATTTGTAAC
GAAACTTTGTTAGGAACGGGAAATTACTCGTCTTCTAACAGCAAATCGTGTACTCTTGAA
GAAGAAAAGTTTATCCAGAGCGCACTAGTTGAAGACTGCGCAGACGACAGCCGACGGGAA
ACGGAGAGTCCCAAACCTGTCAGCTGCAACAGAATCTCCCATCCCTCACTCTCTGTGAAC
GTCCCTCCGACGGAATTTCTCGGCTGGGGGCTCAAAAACTCTGTCTCCGTCAAAAGCCCG
TTTCTTTCCGACGCCTGGGCGAAGCTGCCGTTAAACGAAAACGACTCGGAGGACATGGTT
CTGTACGGGATTCTGAAAGAGGCGACGCAGAAGGGCTGGACGCCCGTTACCCCAAAGGAA
ACAGCCCCTGCGGTTCCCGTCAAGAGACAGACAATTCTCCGTCACGAGACGGAGACTCAA
TCTCAGCAACAGCCGAGAAAGAGCGGCAGGCAGTACAGGGGCGTGAGGCAGCGGCCGTGG
GGGAAATTTGCGGCGGAGATAAGAGACTCTGCGAGGCAGGGCGCTAGGGTTTGGCTCGGA
ACCTTCGAGACCGCAGAGAACGCAGCCCGCGCATATGACCGCGCCGCCTACCGCATGCGC
GGCTCTAAAGCCCTGCTAAATTTCCCCCTTGAGATCAATACAAACATTGGAAATTTACCC
AGTGGCGTAAAAAACGAGAATTTAAATAGAAAGAGGGAACGAGAGGCAACGCCTGTGAAT
ATTGAAGAGCGACAATGTCGACCAAAAACTGAAGGAAATTTGTTTGATGAGCTGCTTGCG
AAAATGAGCAGCCCGCCATTGACACCGAGTGGAATCAACTTCTTCAACTGCCCCGGCCAA
CTCATGGTCAATTGAACGTTTTTTGTGAGGGATTTTGTCTGCATTATTTCATTCTTTGGT
TCTTTGGTAAATATATTGTCACATTCATAAAACAATGGATATCTTACAGTAAAATTATGT
GGGATTGTGGAGAACATTTTGTTGGAAAAATAATCTGTATATTTCCAGATCGAGGCGGGA
TTGTTTCATTCCCAAATTGATTTGTGTATATTTTTTATTGAATCAGAACTTTGTAAGAGT
GAATGCACAGAATTCTCAGTCTTGTATATTTTCCAAAT
>TcERF13 
CCCACTCTCCTCTCCATTAATCAGTCTCAGACCTTGTCTTGTCTAAAGCCCAAGTCCAAC
AAAAAACAGAGGAACGGACAATTATTATTAGATATTGAAGCTTCCTCCGACTCCATTCAT
TCAATGTCTCAGACCTTTTCTCTGACTAAAATTTTTAGCCCTTCCCCAAACTAACTATAA
ATTGTCTGAGAGAGAAGCATTATTTTCAAAGATTCAAAGCCCTAACCGAAAATGAGCGCC
TTGGAGTTGGATCAAATCAGATACATGCTGCTCGGCGATTCCGACGACTACGGTTCGGTC
TCGGAGCCCTTCATTTGTAACGAAACTGTGCCAGGGACGGGAATTTGCTCGTCTTCTAAC
ACCAATTTCTACAATCTCGAAGAAGAAAAGTTTATACAGAGCGCGTTAGTTGAAGACTGT
GCAGACGAGAGCCGACGGGAAACGGAGACTCCCAAACCTGTTGGCTTCGACAGAATCTCG
CGTCCGTCGCTCTCTGTGAACGTTCCCCGGACGGAATTTCTCAGCTGGGGGCTCAAAACC
TCCGACGCCGCTAAAAGCCCGTTTCTTTCCGACGCCTGGGCGAAGCTGCCGTTAAACGAA
AACGACTCGGAGGACATGGTTCTGTACGGGATTCTGAAAGAGGCGACGCAGAAGGGCTGG
ACGGCCGTTACCCCAAAGGAAACGGCCCCTGCGGTTCCCGTCAAGAGACAGACGATTCTC
CGTCACGAGACGGAGGCTCAATCTCAGCAGCAGCCGAGAAAGAGCGGCAGGCAGTACAGG
GGCGTGAGGCAGCGGCCATGGGGGAAATTTGCGGCGGAGATAAGAGACTCTGCGAGGCAG
GGGGCTAGGGTTTGGCTCGGGACCTTCGAGACCGCAGAGGCCGCAGCGCTCGCATATGAC
CGCGCCGCCTACCGCATGCGCGGTTCTAAAGCCCTGCTAAATTTCCCCCTTGAGATCAAT
ACAAATATTGGAAATTTATCCAGTGGCGTGAAAAACGAGAATTTAAATAGAAAGAGGGAA
CGAGAGGCAACGCCTGTGAATATTGAAGAGCGACAATGTCGACCAAAAACTGAAGGAAAT
TTGTTTGATGAGCTGCTTGCGAAAATGAGCAGCCCGCCATTGACACCGAGTGGAATCAAC
TTCTTCAACTGCCCCGGCCAACTCATGGTCAATTGAACGTTTTTTGTGAGGGATTTTGTC
TGCATTATTTCATTCTTTGGTTCTTTGGTAAATATATTGTCACATTCATAAAACAATGGA
TATCTTACAGTAAAATTATGTGGGATTGTGGAGAACATTTTGTTGGAAAAATAATCTGTA
TTTTTCCAGATCGAGGCGGGGTTGTTTCATTCCCAAATTGATTTGTGTATATTTTTTATT
GAATCAGAACTTTGTAAGAGTGAATGCACAGAATTCTCAGTCTTGTATATTTTCCAAATA
TATAATTTTATATAATTTTCTTTAAATTATTTTTGTACTTTTAAAGGCAACAG

>TcERF75
TACTAATAAGTTATTCAACAAATTCATTGTGGACATGGAGGCTTCAGGTAATTATTCGTA
ATTCTCGTCTTATAAATAAATGCTTCCCCGCCATCATATCTTTCATTCGAGTACTCGTGC
AGCAGCGACAATGAACACGACACTTGAGGAAGCCACAATGTTGAACACAATTGGTCAGTA
TTTGCTGGGGGAGGAGTATTACAGCTCCGACGCTCAAATGAGGATTAATACAAGCGCTGC
TATTTTGGCGGAGGTTTCCACCGCCTTCACTCCATTTTCTCCTCTGTTAAATGGTGGGGA
GGAGGTGATAAATAGCGCTCCGAATTCTGCGAGGTCTTCCGAGGAAAGCGAAATAAGAGG
CGAGAATGCGGTTGCAGAAAGACATTACAGAGGAGTGAGGCTCATTAAAGGTCGCGGGAA
ATATGCTGCAGAGATTCGAAACCCTGAGAAAAAGGGCTCCAGATTTTGGCTCGGCACATT
CAATTCCGCGGAAGCTGCAGCAGCCGCATATGACCGTGCGGCGTATGGAATGCGCGGCTC
CAGGGCCATTCTTAACTTCCCTCTCAACGTTGAGTCCGGATATTACGTGGATCTCCATTC
TCACTCTGCCATTTCACACACTCCCTTCAACTTATTGAAGAAAAGGGGCAGAAAAAGAAA
AGATGGAGAAGAGGTGTGTTGGGATAATTAGTCTATAGGTTTTCATTGTGGGAATGCATT
CCAAAAACATGGCCTGTAAAATTGTTTCAAGCTGACAAACTACAAAATGGTGTCCAAAAC
TTGTTCAGTTATGGGAATGTATTTTAAAAAATGGTTGGGATCGAATGAGTAGTGACTCAA
TGGTGAAGATATTTGGCTCTTAAAGAGTCCCACCAGGGTTTAATTCTCGTTGCAAATAAA
GTCAGGGGATGCATTGTAATAAGGGATGAGGCCGGGATCGTGCCCCCGATGAATTTGACG
GAATGGATATCCCTCAGCCCTTAACCGCTTAGCCTAAGAAATCTACCCACTTCACCATAA
AAAAACAACTGCCTCCGTGGAAATATTTGGCAAATCTCCATGGAACAAATAAAAAAACTA
AAAACAAAAAATGTTTAAGCTAAGTGGGAAAAATAATAGTAATTGTTTCCAAATTTTTGT
TTCATTAATGTGACTTATTACCAAAGCTAAACACTTTTTATTTAATATATTATGATGTCT
TGATTAAAGAAAGGTTATAGTAAATGATATCACTTTATATT
>TcERF76 
CTGAAAAGAAGAGGGATTTCAATAAAAAAATAGGGAGGATTTCCAATTACAAACGTACAA
CATATTTATTTTTTTGAATATATTTAAGTGACAAACTTGTAAAATACTCGCCATCGTTGA
AATAACGGCCTTCGAAATTTATGGCCGGCCGTGAACGTCAAATTTCCACAGTTGTTACAC
CGAAAATTGTGGCGTTCAACTTCCCTCACGTACAAGAACACAAGCAAATGCAAATATTCC
ACGTGGATGTTTTCCGTTGGCCTAAATACTATCAGTACCCGTCAATAAACAGAAATAGTG
TAAGAGAGAACGTAAGCTAACCCGCTACAAAAATCTGAAATAGCCCATCACATAGCTACC
AGATTTAACTCTAAACACAGTGGAAATAACGTTTTATTTTCTACAGAAAAAAATACAACC
CCTTCTTCATTGTTGGAGAACTGTATATACATACATTTACTGGTTCAATATCAGTTCCGT
CGCGTGTCAGAAACAGCAAATCAAATAGTCAAAGAATAAATTACTGATCACAGAGAAATG
TTTTCGTTAACGGCGAAGAACAATTGCCCTTCTTCTTCTTCTTCCTCCTCCAGAGGCGGG
AGAAGATTGAGATCTAAAAGCAGGAATTTTTTCACAGGTCGTGCATCCGCCGGCGCCGGC
GCCGGGGCCGCCGCCTCTCCTTCCGCATCTACAACGACTGACGACGAATCACAATCGCTG
TGAACGTTTCTCGTCTCCGCGGCTTCCTCTTTCATCTTAACAAAATTCTGTCTACTGTCG
GAAAAGGCCAGATCCTCTTTGCCCTGGTCGAGCGAGAAAAGCTGCTTATTGACAGGAGCG
ACGGACAGAGTTTTCGGCTTCCTGGTGCGCTTCATTCTAGTGCAGGCGAAGAATTGTCGA
GTGTTATTTTGGATTGTGCTCTGGTCAGCGGAGGAAGAAGAATAGGCGAAATTAGTTTTG
GCCCTGTGACCCTTGAAGGAAATGGCGGCGGCGTCGTAGGCCCTGGCGGCTTCCTCTGCG
GTATCGAAAGTACCGAGCCAAACCCTAAGCTTTTTAACAGGATCTCTGATTTCCGCTGCG
TATCGACCCCAGGGCCTCTTCCTCACTCCCCTGTAATGAACTTGGGACCCTTCCTTTCTC
GCCGCCATAAATTTTAAAGACCAGCTGCTACAATTTTATTGCGGGGGAGGGAGGAAGAGG
CCCTAAGCTTTTTAACAGGATCT
>TcDREB77 
CCCATCTGTTCAAGGATTTTGCACATTTGGTGAGCTGAACATCTCGTTGGCTGCGTTTCA
TTCTTAACAACATGGACGTCAGATAAATGATGGTTATAGTAATGGCGTCACCAGAAGTTT
CTTGGGCCTTCTGATTCTTCCATTTTGCATTGCTGTATACCCTTTGTCTCTATATCTGCC
ACTTTATCTTTTTCTTCTAAAACCTTTAGGGGGTTTTGATGCTTCACATTTGAACTGGAC
CAGGAAATACCGTTACAATTTGACATCCAGACGAACTATATTCGCTTAAGATCAAGTTTT
TCTGTTTACCGCGGGCGGTTACAGGACCGATCATCGGGGCGCCTTTGAGGTGCAAAGATT
GTGTGGATTTTGAAGGGGGAAAGGTTATCTTTTTTACAGAGAGGAGTTGTGAAGCCGCTG
CATGTCTTCTACGCCTCACAGGGTGAACACCGGGAAAGGGAAGGAAGTAGCAACGGAGCC
GCAGAGGAAAAGAAAGGCACGCAGTGGAAACCATGGAAGCAATACTGTAGCAGAAACTTT
GGCTAAGTGGGAAGAGCTGAACAGGCAGGCAGAGAGCTCAAAAGATGGCTCAAAAAGAAT
CAAAAAAGCGCCGGCCAAAGGTTCAAAGAAAGGATGCATGAAAGGAAAAGGTGGTCCTGA
GAATGCACATTGCAGTTTCAGAGGAGTTAGACAGAGAACATGGGGAAAATGGGTTGCGGA
GATCAGAGAACCTAATCGGGGCAGTCGACTCTGGCTGGGTACCTTTTCTTCAGCTGAAGA
TGCTGCACTTGCGTATGATGGGGCTGCAAGAGCCATGTATGGATCTTGTGCTCGTCTGAA
TCTTCCAGAAAGTGCCTCAAAGGATTCCTCAATAACATCATCTTCAACCCATGTCACTAG
TGAATCTCAAGAATGCTCTACATCTCAGCAATGGGAAGTCTCTAGCAATCGGAAGGATTT
CAAACAGGGTATCTGTTCCAAAAATTCTTGTTTCAGCCCTATTCCTTCGTCTCGGTCTCT
CTCAGGTGGTGATGTTTCCAAAGCTGGAGTGGAAGGGAGGAATGGTGCTAGAACTGTTGA
GATAGATCAGGGGCATGGGCCACAAATGTGCATAGGTCTTCAGACTTCTAAGTCAGCTGG
GGTGGAAGTGAGGAATGATGGTGTAACCACTGATATAGATCTGGGACGGGGGCAGCAAAT
GTGCATAGGCATTGAGGCTTTTAGGCCCGATTCTTCATCAAAATTCCCCATCAAATCTGA
TGTAAGAGCCGCAAAAGAAGAGTCTACATTAGATTTCTCCAATAAATTGGAGACTATCAA
ATCTGAGATAGGATCTGCTGAAGGAGACCCAACAGTTGATATGCTTCTCAAAGCAGAGCA
AGGAGATGGAAAATTACTGCCAAGAATTATACCTAAAAATGATTCCCAAGATGCAAGACA
TGGAAATGCTTTTGATTATCTTCAGGATGTTTCCCATGGAGCCACGCCTAAAGATGTAAC
ACAGACGAATTTACCCACCACTGTTAATTCCAAATTAGTGGTGAAGGCTGAACTGCAGCC
TACTATCACGAATGTTGAATTCACGGATTCTGGTGAACCACTTGATTCCTTGCCTGACCT
GGAACTGCAGTGTCTTCATGAACTATTTGATCCAGACGAGTTTTTAAGTATGATTGAGAA
TGAAAAGAAGTCTGAATTCACAGAAGTGGACCCTGATGCATTCAATCCAATTTATTACAG
CTCTTGGCCGCAGGATGAGTTTACTGAAGTGAACAGTTCACCATGTAATCAAATGCATCC
ATCTTCTTGTCCATCATTTCTATCCTTACAGTTACAGAACATGGATGGAAGACTACTTGA
AAATCTATCTCCCATGCAACTATTTCCTAATCTAGATGATGGTGAACAATGTCATATTGA
TGACAGAAAACAATCAAAGAACCTTGATGATGAGATGGAACATGGCTTTGGACAATCTAA
CATCCATGGTGACAGACAACTTTTAAGATTTGATGATAGACAGGTTCTGCATCAGAAGGT
TGTCAATGATGGGCATTTTGCCTGTTTCCAATACACAGACAACAATCAAGATTTTCAATC
TCAAGATACTGGAGGCTGGCAAATCTCACCACCTGAGTCAATACTGGCTGATGTCATGCA
TGGAATGCAGGATATTGGAGTGTTTGAAGATATCATGAAAGGTTCCAAGTAGATGAAGTC
TTGTTGTAAGTAGAAAAATACATCGTCAGTAACTATTTTTCGTATTTGTTGCAGTAGCCG
GGATATTTTGTGGATATGGATAAATATGTCAGATATGTTTGATATGAACCGGTCGGGTCT
AATTCTACACTGCCTACTGCAGCAAACAGCATAAAGAAGAGGGAAAAGGAAAAAGCGTTT
TTTGATAGGGGAAATGGCATTACTATCCCCTTTTATTGTATAGAAAATCTGGACTGGCAT
TTTGGTTGTACTATATTACGTGATTGGTTAATCATATACTGTTTTTTCTCACAGGGTTTT
GCATCAGAAGCTCAGAGTAGAGCTTGTTTTACTGTACAATGAAGAATATATGTGTTTTTT
CTTACCAGGCTCTCAAATACTTGTTGCATCTGAGTGGTGTTGTTTAGACGACAATTCATA
CATGACGTTGGATATTGCAGGAACTGTAGAGTATTGTTTTTTTAGCTAAAAATATTGTGA
AAAGTTCACAAAAGATATATGATCCGAAGGTCTACAAAAGTAGAGATCAAACTGGTCAAA
GCAATCCATA
>TcERF84
CATGGATACATGACAACGACAATAAACAATGTTTTCACAAATGTTAACTTCTATTTCCAG
GTGCTGAAAAGAAATTTCAGCCCGGCCCATTAACAACACATTACATACATGCATAAAACA
AGTACAATTAATTGCAGAAGCCTAGGTAGCCAAATTTATCCTAACAATAAATGTATCCAC
ACTGGTAACACATAAGAGTGCATGTTTAAGCTGCGGAGGTAAAAAAATCCAAGCTTATGT
CTGCGTCAAGGGAAGGAAAACTGAACAAATAATCATCGAGCTCTGCCCACATAGATGGAG
AGAAGGATGGCGTGCTACACAAAGTATCCGATTCTGTCTCTGCCTCTGGCTCGGAATTAC
ATCTACCTGAAGGAGCCTCAGGCCCACCAACTGAATTCATTACAGTGATGGTGGAATCAT
TGCTGCTATCAGAAAACAACGGAGTCTCAGATTTAACAAAAAAAAAATCATGCTTCTTCA
CATCACCACCCATAAAGCCCAAATTCTCATCTGCACAGGTTGTTCCTTCGTCAAATACAC
ATGATGATGCTTCTCTAGTAAAATTTTCATTGCCACTAGCACACACTAGTTGTTGTTCTT
GTTGTTTCATGCTTTGACAAATTGCTTGCAGTTTGGCATCAACAGAAGACTACAGCACAG
GTTTGGCAGGAGAAAAGAGTGAATTCCCTAGCCAGGATGGGCTCGAGTCTTCTTGCAAAA
GATGCTTGAAAGCTGGAAAATTTACCCTAGCATGTTCACCCCTTAATTTGTAAGCTGCCT
TGTCGTAGGCCATAGCTGCTTCCTCTGCTGTATCAAAAGTACCAAGCCAGAGCCTGGTTC
TATTCCTGGGTAACCGTATCTCTGCCACCCACTTGCCCCAGTGCCTATGTCTTACCCCTC
TATAAAGAATGGTGGGTTTAGACACGCCAACACCAGTGCCATTGTGTGGTTTACCCACTT
GTTTCATGGGTTGGCTTCTAGGGCCAAGCGCATCCCTCCACTGCCTCAATTGTGACTGAT
GTTGGTAGGCCATTAACTGCTCCTGCTGCTGCTGCTGCCATTGAAGTTGCTGCTGCCATT
GAAGCTGCTGCTGCATCATCTGCAACTGAGCTTGAATCTGCTGCAGCAAGAACCATATGA
AAAAGCAGGGAAGCGGTGCCAAAAATAAAAACCAACAAGTGGAAGTCATGCATACAGCCA
GCATTAGCTATCAGCCTATCAGTCTGTGGAAGTATCTTTTTCCCCTCTGTTTTGTCCATT
TGTCTGGAATTAACTATTTAGTGCATGTAGGGGATTAATTCACATAGTTCAAATGTTCTT
GAGACATCTTAGATCCTGATCACCGGAAAAGTTCACTACACCTCTAACATGTGTTGATGT
ACTCCAGCCTGTCAGAAGGAGGCACACCACAACGGTTTATTATCATTGACGATGGTTGGC
AATAAGTGCAAGCCGAGGATGCCTGATTGGATGGACATGGTGCCCCCCATATCTGACCGA
TAAATTTCTGCCAGCTACCAAAATCTTAGACGGCTTAAACTTAACGGTCTCTCCAAAATA
AGCATGATTTTCCAGAGCAAGCACCTTCAGATTGTTGTCATCCAGTGTACAACTGATACA
GAGCCACAGGCTGCTGCTGCTGCAGGCTGGACCCAGAAATGGATTCCCCACAATAGCTGG
CGGTGGTTTCTAGCCCTTGAAAATTTGGGCACCACACCAGACCATCAGGTTGGTTGTGTC
CTTCTACATTAGGGAGAAAAGAGCAAGACCCATATGAAAAAGCAGGTCCAGAACAAGGCA
ACTGTCTCTCTTGAGCTCCTAGATTCTGCATACCACCCAACCCCATATCTCCATGTAAAG
GAGAGGATGAGCTGGATGAAGATTCCTCGAGCAGCTCAGAGCTTGAAGCTGCGAAAACAT
TCTGTGCAAATGCCGTCAGCAACTCCTGGTCCATGAACAAGTCTGTGCTGCTGCAACTGC
CAAAATCTACTCTACCTGCTGCCATGTTAGTATGATGATCAAACCTCTGGCCAAACTTGA
AATTCTCCAAAGGAGTTCCACACCTCGGGTATTGCTGATTTGTTTCAAAATTCGAAACCA
GACAAGTACCTGTGGTTGCCAGATCTATATGCCTATAAAACAAATACCAAGCCTACAAAA
AAAAACCCCCAAAAAAAAACAGAAAAACCCAATTCAGAGGCAAGGTCAAAAAACAATCTT
GCCTGTGTTAGGAAAAGGGACGAGGTCTTAAAAAAATAACCCCCTTCCCTTGAAGAGACT
CTGAAATGATGCCTCTACTGGAACAATAGGATACTCCTATAATTCCTTATATGCACAATC
TACCCCTAAACTGTCTGGATGAGGAATCAAGCCACAACCAGAGAACAAACAAAACCCAAA
ATATTAAAAACAGATCAACTACTTATTTTACAGAGAAGAATTGCATCTAATGGCTAAAAA
CAAGAAGGAAAAGAAAAGAAATAAAATTGGATCTGGATCTGAAACGCCCACAACTGCTGA
ACCTTTTGGGTATTAAAAACAGAAAAATCTCCGAGACTCCCAAATAAAAATTGGGACCCT
CTGAAGAAGACGAAGAAAAAATACAGAACGGGATTCAAAGAAGCGGGGATTTACAGAGAA
GGGGAATTGCTTCGCAACGCATCAACCAGATAAAAAACTCACGCTCACCTCTCC

>TcRAV2
CAATTTTGATGGATTGAATACTAGTGGGAAAGATTTGAACCCCTTAAAAAAGTTTGACAG
ATTAAATGCCCGGAATCGAGTTACTTAGAAAAAATTGAATTATGACGAATCGGATACTCC
TAATCATGATTTTGAAACTGCACATGTGAGAAGGGTTCGAACCCGTAGGAAAGGTTCAAG
TTTGAGCACATGTGAACAATCCCAATCAAGCAGCATTTTGGTGGTGTGGAAATAGCAACG
TGTGTTCAAAAATACTTTGGCATGAACATTTGTAATGTATGAACACATTAAAGATTTTTG
GTGGCAAACAAAACTGTACTCCCATCTATTTTACAATCAAATAATAATGCACAGACCTCC
TTCGGAAATCGTTACAGTCATAAAAGTCAAACGACTCCGGCCTCCGCCGCCTTTCGCTTC
CGAGCCTGTGGGAGGCCGCCGCAACTTTTGCGTTGCTCTTGCCCCGCTGTAATCAACGGA
AAAAGATCTAACGTCGACAAGTGGGAGGATCGACTGAGATCGGCTCCAAACACCATAACA
CTACAGGGGGGCGAAGAAGAAACAGAATTTTCCCTTACAAGCTCCACAAATTCCACGGAG
GACGACTTTCCGTCATGTGACGGCGATTGCATGGTAAGGCACGGTCTGAACGAGTTTGGT
ACAGCCGCCGGAGGAATCCAACTGTCGGCGACGGTTATCGGCAGGACCGGCGGCAGCGGG
TAAATAACCGGCGCCCACCGCGGCGAAAGGAAGAAACCACCGGCTGCTGCCGGTTTGCTC
TCTTTCGCAAGGAGGACCCTTGAGGGCCTCCGGCGGAAGCTGATGTAAAGCTGACCGGAG
CCGCCGGTGCTCCGCTCGAAGGTCACTGTGTCTCCTGCTTGGAGGCGCTTTTCCTTGACG
TAGCGGCTCCAGCCCTTTGTGAGGACGTAGCTCTGGCTGCTGTTCCAGTATGAGTATCTG
AACCGCCATGTTTTCGCCCCACAGTCGTCGAAATTTAGCAGGAGCCCCTTCCCGGCAAGG
GCAATGTCGAGCGGAAAATGTTTCTCGGCGTGCTGCTTCGGGATTACCAGACGGTTCAGC
TTCCCCACGTCGCTGGGCGTCACGTTCTTCTCGAAAAGATGCTCGCGTGGAGATTTAACC
CTGTCGGCATCGGAGGGATTCGAACCCGCGACCTCTTCGGCATCGAATTTTGAAGAATCC
GCCGACTCTGTGTAGTTCGCAGAGTGGTCAAGCTCCTCCTGGTACGTATGCTTTCGGAGC
ATGTCGACGATCTCTGGCTTGGAAAGGCGGCGGATGAAGACGGCCTCCGGGTGTGCGTCT
TCCAGAGGGGCGAAATTAGTGAGCGCGTCGCGGCCGCGAAATTTGAAGACGGCGGTGTCG
TAAGCCCTCGCAGCGGCTTCTTCCGTGTTGAAGGTTCCCAGCCATACTCGCTGGTGTTTC
TCGTAAATCTGCGCTCCCCAGCGGCCGTTCGGCTGCGGAACGACGCCCTTGTACTGCGAT
GACGGCAGCTTCCCTGCCTCCGTCCTCTTGTTTTTGTTGTTGTACTCCGAGTACTGTTCG
GAGACGACGCTAATTCCGCTTCCCATGCGCTCCAGCCCGCACGAATTGAGGAACGAAGTC
GCTTGCTTGCCTGTAAGTGAGCAGATCGAATACTCCTCTGTCATGCAGTCGCTTCCGTCG
CCTTCCTCTTCCTCCGGGCCGCACTTTTCTTCTTCTTCGCCCGCCTCCATTTTCACTGTA
CCGCAATAATCCGCCTCCCTGCGGGAATTCGCGTTTCCCTGCCATCCCTTGAGCAGGGGG
GGAACCGCAACGCCTGCGCCGGACATAATATCTTCCCGAGATTCAAGAAACCCCAGCATT
CTTTCCAATTATACTCACAACACCGAACCCGAACAGATACCCAGTGAATATGTGCGCGCT
CTCCAACAGATATTCAATGAATATGTGCGCGCTCTCGAACATATATTCAATGAATATGTC
CTCGCCAACATGCAGTGCAAACACTTGAACTCGGCTGAATTCAACGATTCTGTGTGTA
>TcDREB78 
NC
NNTNGNACCATTTGATTTTTATTCAAAGATTTAAAATCTGATTTGTAAAGTTAGTTGGAC
GATGAATTGCTGTAACACCTGTAATCCATCGAGATATTTCAAACACTGCAAAGCTTATTA
AGTCAAGTAACTAATTTTATATTCTGAAAATCCACAATGAATGAAAACAGAGACGGTGGA
GAAAACAGGGGAGGCGGTGGTGAAATCGATCCTGTGATCTCCACAGCAAGAGCGGGAAAT
AGAAAATTCAGAGGCGTGAGGAAGAGATCGTGGGGTAAATGGGTGGCAGAAATAAGGATG
CCAAATTGTCGATCGCGGGCATGGCTGGGATCGTATCCCACAGCAGAACAGGCCGCCCGC
GCTTACGACGCCGCCTCTTTCTCCCTCCGCGGCCCTTCTGGTTTCCTCAATTTTCCTGAC
TCGCCTCCGGATGTAAAATACCCCTGCGACAATTTATCTCCCCTGGGGATTCGAACCATT
GCCGCCACGGCTGCAGCCAACCATGGTGATGCGACCCTACCGCTTTTCACGACGACGGGA
AGGCCGTGGAGATGTCCAGTGGACGGACAATCCTCTTCCGTTACGGCCACTTGCGTGCCA
AATCCAAGAGAGGCCCTGCCCTCAGTTTTAGACGATGGAGATCCACATCCGACGGGATTC
ACATTTCCCAATCTAAACGACGAGTTCAGATGTTTTTGATATATTATTAACTAACATGTA
AATTATAGTGAGTAGCCATAAAACCCCTGTAAATATTTACAGCAGTGTGTGAACGGAATA
CTTTTCCCCTCTTTTAAATGTAGTATTTTGCAGTATTTATAAAAGTCTCCGGATCAATTC
GTTTTCAAAGGTAAAAGCCAGTGAAGAAGGTATGAGTTTTTATGACACTTCCAATTTTTT
TTAGAGGTTGTCAAATGATCAAAACAGTAGTACGCTAACATCATCTTCAAATCGAACAGG
ATCTTTAGATAAAAGCGAAAATCCTTAATTACTGGAGAGAATTCAGAAGATCGGTAAGTG
ATTCCTCACTGAAAGGAAAATTGTTATTTCAAGAAATTTGTTTATCAAATTCTCATCAAG
AGAATTCAAGTTACCAAAATTTGACATAAAAGTTTATGAGGCAGAAGATTGAGTGTAAAA
ATGTTTTGTAACGAAATTTAAAGATGAAAGCTACATGCTTTAAATGCCATACCATTTGGC
GGTAGCTCACAGTATTAGGTCTNCNNTNGN
>TcDREB11
TTATATTACGATTATGGAATTGTTGTTACT
CCGTCTTGTAGAAATATGGCTCTGAAATCTGCGAGCGACAAAGGAATTGAGGATTGTAAT
GGAACACAAGAGGGGAATGAGTCGTGTAAGTTCAGAGGGGTGCGTCGTCGCAGTTCGGGG
AAATGGGTGTCTGAAATTCGGGAGCCCAGAAAGAAGAGGAGAATATGGTTGGGATCATAT
GAAACTCCTCACATGGCCGCTCGGGCATACGATGTGGCTGCGCTCTGTCTCAAGGGGGAA
TCCGCATTGCTCAATTTCCCTGAGACCGCACCCACGCTTCCTCGCCCATCTTCCTCAAAT
CCGCAAGATATCCGATCAGCGGCTTCCCGGGCTGCGCGCGCATTCGACCCGCGAAGAAAC
ATTGGATTTTTCCCCGAATCTTCAGACCCCAAAAACGGAAGTTCTTCTTCCAATCCGCCT
GAAGTTCAATCAGGGGAAATCAATAGAGAAATGTGGCCGGAATTGAGAAGTGGAGAGATA
AATGATGAAGAGCTATGGCGGGAGATGTTTCAGTCAAGAGGCGAAGTGGATCAAGTGGCA
GATTTTTGGGGGGAGTCGCCGAACATGGTGATAAATATGGCGGAGGCTCCGCTTCTATCG
CCTCCTCGAAGCCTTATTGATGAAAATGAGAGTTGCTTCGACGAGACTGAATCAGGGGAG
GCACTCTACTCCCTATGGAATCATTGACTAAACTGATCCGTGACGATGAAGTTTGCAAGG
CGAGTACGTTTTTATGAAATTGTCAACATACGGTAGTAATGATCCGAATTTGACCGACCA
TTCCACAATGGCAGTACGATTCGACAACTAGCAATCGCACTGAAATGTGTGATAAAAACT
GACGTTGTGATATTCTCTTTATAAACAAGCTCGAGAGCCTCTAGAATGAATGGCATTTAT
TAACCTAAACGAATATATATAAATATATATCACGAAGTT 
 
